# Supplementary material for: Untargeted LC–HRMS of Dried Blood Spots Reveals Metabolic Alterations and Candidate Biomarkers in Glutaric Aciduria Type-1
Source: Metabolites. 2026 Mar 23;16(3):214. doi: 10.3390/metabo16030214 (PMC13027641; doi:10.3390/metabo16030214)
Supplement: Supplementary file 1 [file metabolites-16-00214-s001.zip]

Archive with 1 entries (1 files):
- metabolites-4144103-supplementary.xlsx
