# Supplementary material for: Untargeted LC–HRMS of Dried Blood Spots Reveals Metabolic Alterations and Candidate Biomarkers in Glutaric Aciduria Type-1
Source: Metabolites. 2026 Mar 23;16(3):214. doi: 10.3390/metabo16030214 (PMC13027641; doi:10.3390/metabo16030214)
Supplement: Supplementary file 1 [file metabolites-16-00214-s001.zip › metabolites-4144103-supplementary.xlsx]

## Sheet:  TableS1
Table S1: Demographic data, as well as information on medication and supplement use, were recorded for the study participants.
Patient #	carnitine	Medication	Gender	Age (years)
P1	CARnitine: 5 mL	baclofen: 10 mg carbamazepine: 200 mg riboflavin: 400 mg,	F	28
P2	Carnitine.1.5 G	Baclofen.10 mg Tizanidine.4 mg Riboflavin.100 mg Artane 5mg	F	24
P3	Levocarnitine 3 g	Baclofen 10 mg Riboflavin 100 mg (NOT TAKING ANY OF THEM)	M	27
P4	carnitine 1200 mg	beclofenac 10 mg	M	17
P5	L-Carnitine 5ml BID: 60 mg	Riboflavin 100 mg vitamin D 1000 U	M	13
P6	Carnitine 1500mg	Zinc gluconate 30 mg Ergocalciferol 50000 unit Movicol adult 125 ml Ferrous sulfate 65 mg Riboflavin 100 mg	F	11
P7	levOCARNitine: 3 mL	Riboflavin 100mg	F	13
P8	carnitine 100mg	0	F	11
P9	levOCARNitine: 2000 mg	Vitamin D 1000 Units	M	14
P10	levOCARNitine: 5 ml	Riboflavin 100 mg levetiracetam 500 mg cholecalciferol 1000 unit	M	13
P11	levOCARNitine: 4 ml	cholecalciferol 1000 unit	F	2
P12	levOCARNitine: 800 mg	Clonazepam 5 drops BID	M	6
P13	levOCARNitine: 1500 mg	Riboflavin 100 mg	M	5
P14	levOCARNitine: 3.5 ml	Levetiracetam 500 mg Clobazam 20mg Valproic acid 450 mg cholecalciferol 1000 unit	M	5
P15	Prescribed carnitine supplement but not taking it		F	2
P16	levOCARNitine: 300 mg	Zinc gluconate 30 mg	M	3
P17	levOCARNitine: 570 mg	0	F	1
P18	levOCARNitine: 750 mg	Zinc gluconate 15 mg Levetiracetam 200 mg	M	2
P19	levOCARNitine:80 mg	Special Formula	F	1
P20	levOCARNitine:100 mg	0	M	0
P21	levOCARNitine:600 mg	Riboflavin 100 mg cholecalciferol 1000 unit Zinc gluconate 30 mg	F	1
P22	levOCARNitine:200 mg	Baclofen10 mg cholecalciferol 1000 unit Zinc gluconate 30 mg	F	34
P23	levOCARNitine:350 mg	Special Formula	F	0
P24	levOCARNitine:350 mg	cholecalciferol 600 unit Zinc gluconate 12.1 mg	F	0
P25	levOCARNitine:450 mg	Special Formula	F	4
P26	levOCARNitine:1350 mg	0	M	6
P27	levOCARNitine: 3ml	Zinc gluconate 30 mg	M	15
P28	Prescribed carnitine supplement but not receiving it..		M	12
P29	levOCARNitine: 10ml	0	F	19

## Sheet: Table S2
Table S2: Volcano Plot Analysis of GA-1 Patients vs. Controls. Fold change (FC) was calculated as the mean of GA-1/Control, with a threshold FC cut-off of 1.5. Unpaired t-test was used to compare group means, and statistical significance was determined false discovery rate (FDR)-adjusted p-values < 0.05 and a fold change (FC) threshold of 1.5. A total of 986 features were significantly altered, i…
Compound	RT	M/z	p (Corr) ([GA] Vs [Ctrl])	FC (abs) ([GA] Vs [Ctrl])	Log FC ([GA] Vs [Ctrl])	Regulation ([GA] Vs [Ctrl])
0.67_294.8942m/z	0.670933	294.894	0.0246287	1.59511	-0.673653	down
0.67_320.8901m/z	0.670933	320.89	0.00371987	1.69442	0.760791	up
0.67_424.8564m/z	0.670933	424.856	0.0241226	1.68172	-0.749939	down
0.67_589.8133n	0.670933	570.795	2.2274908E-5	1.98219	0.987094	up
0.69_1002.6872m/z	0.688083	1002.69	0.0012509	1.72951	0.790365	up
0.69_1020.3740n	0.688083	1041.35	0.012955	2.35042	1.23292	up
0.69_1022.1896m/z	0.688083	1022.19	3.0725976E-5	2.25621	1.1739	up
0.69_1025.1832m/z	0.688083	1025.18	0.0106637	2.49588	1.31955	up
0.69_1032.1764m/z	0.688083	1032.18	0.00140892	2.90431	1.53819	up
0.69_1033.6749m/z	0.688083	1033.67	0.00121375	1.94476	0.959589	up
0.69_1034.1745m/z	0.688083	1034.17	5.4102195E-5	1.97911	0.984849	up
0.69_1068.6881m/z	0.688083	1068.69	0.0414667	1.81404	-0.859206	down
0.69_1085.1720m/z	0.688083	1085.17	0.00250347	1.79627	0.845002	up
0.69_1085.6717m/z	0.688083	1085.67	0.00789587	1.61236	0.689169	up
0.69_1087.6662m/z	0.688083	1087.67	0.00362603	1.67454	0.743763	up
0.69_1088.6651m/z	0.688083	1088.66	0.00237548	1.68756	0.754942	up
0.69_1089.1663m/z	0.688083	1089.17	0.00106213	2.10341	1.07273	up
0.69_1089.6640m/z	0.688083	1089.66	1.14456685E-4	1.92449	0.944477	up
0.69_1092.9926m/z	0.688083	1092.99	7.405646E-5	2.49004	1.31617	up
0.69_1094.9896m/z	0.688083	1094.99	0.00328022	1.99248	0.994565	up
0.69_1096.6558m/z	0.688083	1096.66	9.533327E-4	1.92346	0.943703	up
0.69_1097.1561m/z	0.688083	1097.16	7.8312366E-4	2.03514	1.02513	up
0.69_1097.6551m/z	0.688083	1097.66	0.00231621	1.86078	0.895904	up
0.69_1098.6538m/z	0.688083	1098.65	1.7396588E-4	2.09408	1.06631	up
0.69_1099.1549m/z	0.688083	1099.15	2.1795686E-5	2.45239	1.29419	up
0.69_110.9984n	0.688067	112.006	0.00273739	2.23369	-1.15943	down
0.69_1100.6511m/z	0.688083	1100.65	4.2628046E-5	2.09272	1.06538	up
0.69_1131.3180m/z	0.688083	1131.32	0.00134211	2.08939	1.06308	up
0.69_1150.1517m/z	0.688083	1150.15	0.0276721	1.53732	0.620421	up
0.69_1154.6448m/z	0.688083	1154.64	6.7364145E-4	1.89746	0.92407	up
0.69_1157.1494n	0.688083	1156.14	0.0444194	1.51305	0.597458	up
0.69_1163.6365m/z	0.688083	1163.64	7.2975433E-4	1.64702	0.719856	up
0.69_1164.1342m/z	0.688083	1164.13	9.789236E-4	2.17319	1.11982	up
0.69_1165.6334m/z	0.688083	1165.63	0.0491797	1.53149	0.614939	up
0.69_1173.6335m/z	0.688083	1173.63	0.00189861	2.06525	1.04632	up
0.69_1180.9659m/z	0.688083	1180.97	4.187911E-4	2.20025	1.13767	up
0.69_158.9782m/z	0.688083	158.978	0.0155774	1.8476	-0.885652	down
0.69_178.9515m/z	0.688083	178.951	0.00172235	1.50383	0.588646	up
0.69_1906.3595n	0.688067	651.115	0.0292825	2.09437	-1.06652	down
0.69_222.9810n	0.688067	223.988	0.0401503	1.96224	-0.972504	down
0.69_229.8828n	0.688067	230.89	0.0219996	1.70284	0.767943	up
0.69_256.8980m/z	0.688067	256.898	0.0489682	1.72728	0.788501	up
0.69_272.9599m/z	0.688083	272.96	0.00134211	3.12646	-1.64453	down
0.69_288.9367m/z	0.688083	288.937	0.0126128	1.95222	-0.965115	down
0.69_292.4173m/z	0.688067	292.417	0.00432548	2.19037	-1.13117	down
0.69_292.9339m/z	0.688083	292.934	0.0241226	1.91705	-0.938885	down
0.69_300.9089n	0.688067	283.906	0.0226979	1.78481	0.83577	up
0.69_303.3863m/z	0.688067	303.386	4.4221053E-4	1.61902	0.695119	up
0.69_309.8883m/z	0.688067	309.888	7.6766784E-4	1.77818	0.8304	up
0.69_328.8828m/z	0.688083	328.883	0.0012509	2.81704	1.49418	up
0.69_328.8974m/z	0.688067	328.897	0.0204329	1.83678	-0.877177	down
0.69_357.3953m/z	0.688067	357.395	0.0379365	1.85399	-0.890632	down
0.69_368.8440m/z	0.688067	368.844	0.0155331	1.61912	0.695209	up
0.69_370.8405m/z	0.688067	370.84	0.0146398	1.56698	0.647984	up
0.69_402.9177m/z	0.688083	402.918	0.00422676	2.74795	-1.45836	down
0.69_422.8909m/z	0.688083	422.891	0.0229763	1.76647	-0.820873	down
0.69_437.9124n	0.688083	418.895	0.0266029	1.73278	-0.793087	down
0.69_442.3477m/z	0.688067	442.348	0.0254081	1.6491	0.721682	up
0.69_449.8783m/z	0.688083	449.878	0.0158646	1.61539	0.691884	up
0.69_459.8529m/z	0.688067	459.853	0.0182848	1.91515	-0.937455	down
0.69_461.8462n	0.688083	460.839	3.3396376E-5	2.48603	1.31384	up
0.69_464.8813m/z	0.688083	464.881	6.083664E-4	1.57298	0.6535	up
0.69_479.3495m/z	0.688067	479.35	0.0170849	2.0706	-1.05005	down
0.69_511.8393m/z	0.688083	511.839	1.8977285E-5	2.04015	1.02867	up
0.69_521.8246m/z	0.688067	521.825	0.0219316	1.94396	-0.958997	down
0.69_525.8231m/z	0.688067	525.823	0.0389029	1.7852	-0.836085	down
0.69_526.4955m/z	0.688067	526.495	0.0380718	1.76135	-0.816686	down
0.69_528.8155m/z	0.688067	528.816	0.0300007	1.74619	-0.804212	down
0.69_539.8332n	0.688083	560.808	7.891177E-6	2.19748	1.13585	up
0.69_549.8574m/z	0.688083	549.857	0.0181932	1.8665	-0.900332	down
0.69_551.8935n	0.688083	532.876	0.0190993	1.87784	-0.909071	down
0.69_556.8428m/z	0.688083	556.843	0.0499261	1.61803	-0.694242	down
0.69_558.8405m/z	0.688083	558.84	0.0382789	1.65298	-0.725072	down
0.69_565.3354m/z	0.688083	565.335	0.00627612	1.5539	0.635898	up
0.69_576.8169m/z	0.688083	576.817	7.405646E-5	2.85229	1.51212	up
0.69_577.8143m/z	0.688083	577.814	1.84392E-4	2.55402	1.35277	up
0.69_578.8176m/z	0.688083	578.818	4.4384823E-4	2.08501	1.06005	up
0.69_581.8262n	0.688083	562.808	2.0665053E-5	1.97819	0.984184	up
0.69_588.8133m/z	0.688067	588.813	0.0295512	1.89998	-0.925987	down
0.69_593.8165n	0.688083	592.809	4.552991E-5	1.86055	0.895728	up
0.69_609.8175n	0.688083	590.8	2.8493207E-5	2.20098	1.13814	up
0.69_613.8330m/z	0.688083	613.833	0.0188578	2.14134	-1.09852	down
0.69_627.8050m/z	0.688083	627.805	4.5245865E-4	1.67992	0.748396	up
0.69_628.8065m/z	0.688083	628.807	4.6071687E-5	2.22519	1.15393	up
0.69_631.8094m/z	0.688083	631.809	0.0108148	1.53114	0.61461	up
0.69_633.8130m/z	0.688083	633.813	3.963482E-4	1.68041	0.748815	up
0.69_635.8085m/z	0.688083	635.809	0.00747672	1.53868	0.62169	up
0.69_637.8006m/z	0.688083	637.801	7.366588E-4	1.65676	0.728368	up
0.69_641.7970m/z	0.688083	641.797	0.00257993	2.29001	1.19536	up
0.69_642.7962m/z	0.688083	642.796	1.9387009E-4	2.00939	1.00675	up
0.69_643.7951m/z	0.688083	643.795	6.7392155E-4	3.37007	1.75278	up
0.69_644.7915m/z	0.688083	644.792	3.266688E-4	1.98085	0.986118	up
0.69_645.7902m/z	0.688083	645.79	0.00403335	2.96905	1.57	up
0.69_646.7892m/z	0.688083	646.789	0.00211554	2.06027	1.04284	up
0.69_662.8341m/z	0.688083	662.834	0.0304338	1.67466	-0.74387	down
0.69_679.8138m/z	0.688083	679.814	0.0129121	1.91719	-0.938994	down
0.69_680.8122m/z	0.688083	680.812	0.0212443	1.84776	-0.885775	down
0.69_686.8014m/z	0.688083	686.801	0.0355341	1.63617	-0.710326	down
0.69_689.7695m/z	0.688067	689.769	0.0285717	1.76597	-0.82046	down
0.69_690.7665m/z	0.688083	690.766	3.0725976E-5	2.32839	1.21933	up
0.69_691.7796m/z	0.688083	691.78	0.00274241	1.55672	0.638513	up
0.69_692.7654m/z	0.688083	692.765	2.7898343E-5	2.47148	1.30537	up
0.69_693.7759m/z	0.688083	693.776	1.4241844E-5	2.04416	1.03151	up
0.69_697.7858m/z	0.688083	697.786	0.00556448	1.52002	0.604093	up
0.69_699.7893m/z	0.688083	699.789	1.7354877E-4	1.71141	0.775182	up
0.69_701.7838m/z	0.688083	701.784	7.536998E-4	1.56877	0.649637	up
0.69_703.7808m/z	0.688083	703.781	2.4893103E-4	1.92869	0.947621	up
0.69_704.7654m/z	0.688083	704.765	0.00105795	1.61249	0.689293	up
0.69_705.7640m/z	0.688083	705.764	7.284889E-4	1.52406	0.607921	up
0.69_707.7743m/z	0.688083	707.774	4.6071687E-5	2.82867	1.50012	up
0.69_708.7746m/z	0.688083	708.775	4.6071687E-5	2.6259	1.39281	up
0.69_709.7731m/z	0.688083	709.773	3.655918E-5	2.50475	1.32467	up
0.69_710.7693m/z	0.688083	710.769	8.721247E-5	2.37356	1.24705	up
0.69_711.7715m/z	0.688083	711.772	1.7181443E-4	2.06992	1.04957	up
0.69_718.7621m/z	0.688083	718.762	2.690893E-4	2.86069	1.51637	up
0.69_719.7636m/z	0.688083	719.764	4.6071687E-5	2.38452	1.2537	up
0.69_743.7946m/z	0.688083	743.795	0.00809655	1.96668	-0.975764	down
0.69_759.7705m/z	0.688083	759.77	0.0254316	1.53186	0.61528	up
0.69_761.7689m/z	0.688083	761.769	0.0178829	1.52192	0.605893	up
0.69_763.7704m/z	0.688083	763.77	1.4460669E-4	1.81026	0.856197	up
0.69_764.7681m/z	0.688083	764.768	1.293475E-4	1.83574	0.876364	up
0.69_765.7664m/z	0.688083	765.766	1.0330237E-4	1.99604	0.99714	up
0.69_771.7559m/z	0.688083	771.756	6.0810173E-5	2.76039	1.46487	up
0.69_773.2565m/z	0.688083	773.257	0.0132539	1.71624	0.77925	up
0.69_773.7545m/z	0.688083	773.755	1.4460669E-4	2.60276	1.38004	up
0.69_776.2606n	0.688083	775.253	1.0143734E-4	1.86321	0.897788	up
0.69_783.7465m/z	0.688083	783.746	9.25712E-5	2.0506	1.03605	up
0.69_794.7847m/z	0.688083	794.785	0.0362962	1.58294	-0.662605	down
0.69_800.7765m/z	0.688083	800.777	0.0422969	1.84172	-0.881052	down
0.69_809.7726m/z	0.688083	809.773	0.0233146	1.88308	-0.913094	down
0.69_810.7702m/z	0.688083	810.77	0.0246287	1.83744	-0.877694	down
0.69_825.2532m/z	0.688083	825.253	0.00928682	1.58545	0.664896	up
0.69_829.7466m/z	0.688083	829.747	3.963482E-4	1.77274	0.82598	up
0.69_831.2436m/z	0.688083	831.244	2.318233E-4	2.07806	1.05524	up
0.69_832.7387m/z	0.688083	832.739	2.6059119E-5	1.8357	0.876332	up
0.69_833.7406m/z	0.688083	833.741	2.864605E-5	2.1984	1.13645	up
0.69_836.7436m/z	0.688083	836.744	4.786188E-4	1.89854	0.924893	up
0.69_837.7348m/z	0.688083	837.735	1.214187E-4	2.32787	1.21901	up
0.69_838.2366m/z	0.688083	838.237	0.00537417	2.17259	1.11942	up
0.69_838.7337m/z	0.688083	838.734	1.428278E-4	2.47599	1.308	up
0.69_839.7327m/z	0.688083	839.733	1.0143734E-4	2.40754	1.26756	up
0.69_841.7327m/z	0.688083	841.733	6.3021034E-5	2.33111	1.22102	up
0.69_849.7253m/z	0.688083	849.725	5.724626E-4	1.74293	0.801514	up
0.69_852.7191m/z	0.688083	852.719	0.00104582	1.73698	0.796578	up
0.69_855.2382m/z	0.688083	855.238	1.6347554E-5	1.91993	0.941056	up
0.69_868.0709m/z	0.688083	868.071	0.0206223	2.02068	1.01484	up
0.69_871.7312n	0.688067	458.855	0.0411822	1.88664	-0.915822	down
0.69_873.7483m/z	0.688083	873.748	0.046671	1.85509	-0.891491	down
0.69_875.2486m/z	0.688083	875.249	0.0206519	2.13644	-1.09521	down
0.69_890.2329m/z	0.688083	890.233	0.0116582	1.59436	0.672977	up
0.69_893.7291m/z	0.688083	893.729	1.7181443E-4	1.83988	0.879615	up
0.69_894.7275m/z	0.688083	894.728	0.00123031	1.75245	0.80937	up
0.69_896.2229m/z	0.688083	896.223	0.00179196	2.59002	1.37296	up
0.69_897.7084n	0.688067	460.852	0.0249305	1.91932	-0.940598	down
0.69_901.7169m/z	0.688083	901.717	0.00493493	1.73755	0.797052	up
0.69_902.2179m/z	0.688083	902.218	2.8453948E-4	3.34772	1.74318	up
0.69_938.7300m/z	0.688083	938.73	0.0190957	1.95007	-0.963524	down
0.69_939.7298m/z	0.688083	939.73	0.0242816	1.88921	-0.917783	down
0.69_955.2118m/z	0.688083	955.212	7.284889E-4	1.8109	0.856707	up
0.69_957.7064m/z	0.688083	957.706	0.0113556	1.54441	0.627054	up
0.69_959.7047m/z	0.688083	959.705	6.740571E-4	1.76338	0.81834	up
0.69_960.6947m/z	0.688083	960.695	7.17248E-4	1.73331	0.793532	up
0.69_961.6995m/z	0.688083	961.699	8.336005E-4	1.83284	0.87408	up
0.69_962.6986m/z	0.688083	962.699	2.5800764E-4	1.81522	0.860145	up
0.69_963.6996m/z	0.688083	963.7	2.6059119E-5	2.06208	1.0441	up
0.69_965.6976m/z	0.688083	965.698	3.8147456E-4	1.92051	0.941493	up
0.69_969.1957m/z	0.688083	969.196	2.0665053E-5	2.55392	1.35271	up
0.69_970.6925m/z	0.688083	970.692	2.8776447E-4	2.08717	1.06155	up
0.69_971.6916m/z	0.688083	971.692	0.0123429	1.69979	0.76536	up
0.69_978.6837m/z	0.688083	978.684	0.00447372	1.73214	0.792556	up
0.69_986.2151n	0.688083	967.197	2.690893E-4	2.55684	1.35436	up
0.71_151.0364m/z	0.7052	151.036	0.0112515	1.67899	-0.747594	down
0.71_192.9407m/z	0.7052	192.941	0.00300235	1.85343	0.890199	up
0.71_264.9911m/z	0.705217	264.991	0.0493265	1.56482	0.645993	up
0.71_282.9397m/z	0.705217	282.94	0.030448	1.85688	0.89288	up
0.71_286.8922m/z	0.705217	286.892	0.00713957	1.78454	0.835553	up
0.71_331.8872n	0.705217	330.88	2.8561622E-5	2.4092	1.26855	up
0.71_333.8870n	0.705217	332.88	2.2961E-5	2.10539	1.07409	up
0.71_412.8982m/z	0.705217	412.898	0.00246905	2.33618	1.22415	up
0.71_463.8461n	0.705217	462.839	2.7898343E-5	2.38218	1.25228	up
0.71_544.8303m/z	0.705217	544.83	0.0105408	1.83098	0.872618	up
0.71_596.7974m/z	0.705217	596.797	9.213336E-4	2.32776	1.21894	up
0.71_674.7952m/z	0.705217	674.795	0.0289458	1.54218	0.624975	up
0.71_677.7903m/z	0.705217	677.79	6.613874E-4	1.65759	0.729083	up
0.72_206.9747m/z	0.722366	206.975	5.284867E-4	2.42394	1.27735	up
0.72_356.9273m/z	0.722366	356.927	0.0308545	1.6999	-0.765451	down
0.72_616.8387m/z	0.722366	616.839	0.0255023	1.68058	-0.748958	down
0.72_617.8407m/z	0.722366	617.841	0.00902966	1.99448	-0.996013	down
0.72_649.8091m/z	0.722367	649.809	0.0425857	1.69996	-0.765497	down
0.74_198.9270m/z	0.739499	198.927	5.750966E-4	2.10173	1.07157	up
0.74_226.9679m/z	0.7395	226.968	0.0220299	2.07565	-1.05357	down
0.74_635.9131n	0.739499	656.888	0.0120308	1.89259	0.920361	up
0.74_703.8481m/z	0.7395	703.848	0.0219316	1.63126	0.70599	up
0.74_735.8126m/z	0.739499	735.813	0.0200738	1.80548	-0.852383	down
0.74_736.7988m/z	0.739499	736.799	0.0276676	1.79218	-0.841716	down
0.74_812.7651m/z	0.739499	812.765	0.0127	1.67005	-0.739892	down
0.76_1029.2645m/z	0.756649	1029.26	0.0212062	1.53501	0.61825	up
0.76_154.9748m/z	0.756649	154.975	0.00501932	2.33651	1.22435	up
0.76_384.9356m/z	0.756649	384.936	0.0071398	1.70781	0.772144	up
0.76_452.9238m/z	0.756649	452.924	0.00906155	1.77839	0.830573	up
0.76_520.9124m/z	0.756649	520.912	0.0117207	1.82296	0.866285	up
0.76_588.9005m/z	0.756649	588.9	0.0126128	1.88466	0.914301	up
0.76_623.8911n	0.756649	604.873	0.00764142	1.71035	0.774295	up
0.76_672.8614m/z	0.756649	672.861	0.00954736	1.7957	0.844546	up
0.76_714.8402m/z	0.756649	714.84	0.0297084	1.50456	0.589338	up
0.76_724.8728m/z	0.756649	724.873	0.020067	1.64325	0.71655	up
0.76_741.8540m/z	0.756649	741.854	0.0108148	1.67391	0.743221	up
0.76_748.8325m/z	0.756649	748.832	0.0197854	1.60961	0.686713	up
0.76_792.8532m/z	0.756649	792.853	0.0401503	1.52259	0.606531	up
0.76_809.8360m/z	0.756649	809.836	0.0172195	1.55893	0.640558	up
0.76_816.8151m/z	0.756649	816.815	0.0212443	1.56631	0.647372	up
0.76_826.8112m/z	0.756649	826.811	0.0108148	1.56431	0.64553	up
0.76_850.8013m/z	0.756649	850.801	0.0176123	1.52146	0.605455	up
0.76_859.7953m/z	0.756649	859.795	0.0129561	1.51625	0.600506	up
0.76_884.7973m/z	0.756649	884.797	0.0226709	1.52692	0.610625	up
0.76_927.7793m/z	0.756649	927.779	0.0135484	1.51034	0.594872	up
0.76_961.7838m/z	0.756649	961.784	0.0146398	1.57667	0.656885	up
0.76_969.7710m/z	0.756649	969.771	0.0111331	1.58305	0.662705	up
0.77_1045.7482m/z	0.773783	1045.75	0.00789587	1.61942	0.695475	up
0.77_1055.3904m/z	0.773783	1055.39	0.00767597	1.53718	0.620282	up
0.77_1079.2420m/z	0.773783	1079.24	0.0209787	1.58199	0.661744	up
0.77_1079.7367m/z	0.773783	1079.74	0.0206586	1.52684	0.61055	up
0.77_1096.2201m/z	0.773783	1096.22	0.0131025	1.58155	0.661335	up
0.77_1113.2375m/z	0.773783	1113.24	0.009305	1.78623	0.83692	up
0.77_1113.7338m/z	0.773783	1113.73	0.0140648	1.58962	0.668682	up
0.77_1123.3716m/z	0.773783	1123.37	0.0201324	1.50056	0.585503	up
0.77_1146.1889m/z	0.773783	1146.19	0.0236803	1.51474	0.599066	up
0.77_1163.0244m/z	0.773783	1163.02	0.0182829	1.5809	0.66075	up
0.77_1169.3728m/z	0.773783	1169.37	0.0372962	1.77578	0.828457	up
0.77_1173.0223n	0.773783	1194	0.0033907	2.08702	-1.06144	down
0.77_1197.0228m/z	0.773783	1197.02	0.0226647	1.54968	0.631966	up
0.77_180.9725m/z	0.773783	180.973	0.00184511	1.51362	0.598007	up
0.77_316.9475m/z	0.773783	316.947	0.00537417	1.57588	0.656154	up
0.77_555.9029n	0.773783	536.885	0.00801007	1.59261	0.671394	up
0.77_671.8168m/z	0.773783	671.817	0.00614171	1.83711	-0.877438	down
0.77_689.3409m/z	0.773783	689.341	0.0261247	1.54326	0.625981	up
0.77_707.8527n	0.773783	688.835	0.00894719	1.51945	0.603552	up
0.77_730.8184m/z	0.773783	730.818	0.00670514	1.54305	0.625788	up
0.77_757.8269m/z	0.773783	757.827	0.00893229	1.62961	0.704528	up
0.77_758.8241m/z	0.773783	758.824	0.0113556	1.53437	0.617649	up
0.77_763.2775m/z	0.773783	763.278	0.0479492	1.57964	-0.659597	down
0.77_765.8128m/z	0.773783	765.813	0.016757	1.51603	0.600296	up
0.77_833.7994m/z	0.773783	833.799	0.00828432	1.50241	0.587279	up
0.77_901.7856m/z	0.773783	901.786	0.0108614	1.50172	0.586612	up
0.79_1037.6868m/z	0.7852	1037.69	0.0236284	1.56714	-0.648134	down
0.79_1087.6766m/z	0.7852	1087.68	0.00906155	1.64705	-0.719884	down
0.79_1121.6653m/z	0.7852	1121.67	0.00432548	1.69551	-0.761723	down
0.79_1155.6546m/z	0.7852	1155.65	0.0121302	1.60912	-0.686276	down
0.79_1180.6504m/z	0.7852	1180.65	0.0241226	1.53684	-0.619972	down
0.79_1196.6438m/z	0.7852	1196.64	0.0176545	1.54773	-0.630152	down
0.79_206.8856m/z	0.7852	206.886	0.0285717	1.57856	-0.65861	down
0.79_208.8841m/z	0.7852	208.884	0.00999256	1.77165	-0.825096	down
0.79_296.8880m/z	0.790917	296.888	0.00148342	1.88464	-0.91429	down
0.79_366.8729m/z	0.790917	366.873	0.0155596	1.69459	-0.760939	down
0.79_442.8038m/z	0.7852	442.804	0.017336	1.83013	-0.871948	down
0.79_448.8376m/z	0.790917	448.838	0.0261187	1.73676	-0.796399	down
0.79_532.8020m/z	0.790917	532.802	0.00104262	2.04248	-1.03032	down
0.79_616.7699m/z	0.790917	616.77	7.5228524E-4	2.29684	-1.19965	down
0.79_646.7700m/z	0.7852	646.77	0.0181873	1.71765	-0.780439	down
0.79_684.7546m/z	0.790917	684.755	0.00948994	2.01058	-1.00761	down
0.79_775.7535m/z	0.7852	775.754	0.0168916	1.56631	-0.647366	down
0.79_782.7418m/z	0.7852	782.742	0.0414446	1.56298	-0.6443	down
0.79_783.7487m/z	0.7852	783.749	0.00524142	1.66539	-0.73586	down
0.79_798.7293m/z	0.7852	798.729	0.0297084	1.58951	-0.66858	down
0.79_922.7350m/z	0.790917	922.735	0.0114293	1.70968	-0.773724	down
0.79_968.7047m/z	0.7852	968.705	0.00809655	1.57251	-0.653071	down
0.81_172.0234m/z	0.808067	172.023	0.00296135	1.94798	0.961975	up
0.81_199.0344m/z	0.808067	199.034	0.00124453	1.80569	0.852549	up
0.81_221.9998m/z	0.808067	222	0.0131895	1.82019	0.864089	up
0.81_225.0632m/z	0.808067	225.063	0.0161805	1.79759	-0.846064	down
0.81_254.9209m/z	0.808067	254.921	0.00600807	1.78376	-0.834925	down
0.81_270.8960m/z	0.808067	270.896	0.0197854	1.84001	-0.879715	down
0.81_322.9089m/z	0.808067	322.909	0.00806653	1.69983	-0.765391	down
0.81_338.8873m/z	0.808067	338.887	0.00207902	2.0547	-1.03893	down
0.81_346.9853n	0.808067	345.978	9.514973E-5	2.34634	1.23041	up
0.81_349.0277m/z	0.808067	349.028	0.00226142	4.2389	2.08369	up
0.81_390.8938m/z	0.808067	390.894	0.028716	1.58823	-0.667417	down
0.81_432.9871m/z	0.808067	432.987	0.001351	2.33442	1.22307	up
0.81_443.9737m/z	0.808067	443.974	0.00188462	2.18304	1.12634	up
0.81_459.9480m/z	0.808067	459.948	0.0168916	2.17822	1.12315	up
0.81_474.8571m/z	0.808067	474.857	0.00568092	1.69656	-0.762615	down
0.81_476.8442m/z	0.808067	476.844	0.0464244	2.13061	-1.09126	down
0.81_506.8104m/z	0.808067	506.81	0.0100911	1.97258	-0.980084	down
0.81_511.9594m/z	0.808067	511.959	0.00607826	1.65941	0.730666	up
0.81_528.9429n	0.808067	527.936	0.00291247	1.85983	0.895173	up
0.81_543.8503n	0.808067	542.843	0.0104914	1.59445	-0.673056	down
0.81_544.9157n	0.808067	543.908	0.0292932	1.56667	0.6477	up
0.81_579.9397m/z	0.808067	579.94	6.314275E-4	3.74386	1.90453	up
0.81_595.9210m/z	0.808067	595.921	0.00980355	1.68693	0.754398	up
0.81_606.7613m/z	0.808067	606.761	8.0141274E-4	4.03795	-2.01362	down
0.81_633.9022m/z	0.808067	633.902	4.8550536E-4	1.96118	0.971719	up
0.81_644.7793m/z	0.808067	644.779	0.0129561	2.27431	-1.18543	down
0.81_663.8897m/z	0.808067	663.89	0.0146625	1.638	0.711935	up
0.81_674.7543m/z	0.808067	674.754	2.7533082E-4	2.76524	-1.4674	down
0.81_726.7689m/z	0.808067	726.769	0.00363837	1.83677	-0.877168	down
0.82_130.5235m/z	0.819484	130.524	0.046684	1.84583	0.88427	up
0.82_275.1131n	0.819484	258.11	0.0012604	2.19299	-1.1329	down
0.82_296.0661m/z	0.819484	296.066	0.0236284	1.83059	-0.872308	down
0.83_131.0821m/z	0.825199	131.082	0.0178841	1.68171	0.749929	up
0.83_145.0622m/z	0.825199	145.062	0.0201094	1.92347	0.943711	up
0.83_170.8345m/z	0.825199	170.834	0.0474727	2.02291	-1.01643	down
0.83_189.9935m/z	0.825199	189.993	0.0012604	1.92245	0.942948	up
0.84_134.8953m/z	0.84235	134.895	0.0279033	1.54881	-0.631157	down
0.84_204.0053m/z	0.84235	204.005	0.0153726	1.75515	0.811594	up
0.84_215.0335m/z	0.84235	215.034	0.0135484	1.93741	0.954129	up
0.84_217.0330m/z	0.84235	217.033	0.0104194	1.92455	0.944523	up
0.84_220.9812n	0.84235	219.974	0.0214789	1.85034	0.887788	up
0.84_262.0463n	0.84235	261.039	0.00104582	2.10299	-1.07245	down
0.84_284.0010m/z	0.836633	284.001	0.0443312	1.61567	-0.692133	down
0.86_125.8739m/z	0.859483	125.874	4.552991E-5	3.02233	1.59566	up
0.86_127.8713m/z	0.859483	127.871	3.266688E-4	2.80175	1.48633	up
0.86_144.8711m/z	0.859483	144.871	1.6284672E-7	2.80554	1.48828	up
0.86_146.8681m/z	0.859483	146.868	1.8149566E-7	2.82239	1.49692	up
0.86_153.8703m/z	0.859483	153.87	0.0220299	1.742	0.800743	up
0.86_155.8682m/z	0.859483	155.868	0.00365679	2.02454	1.01759	up
0.86_157.8647m/z	0.859483	157.865	4.1479347E-5	2.88747	1.52981	up
0.86_159.8617m/z	0.859483	159.862	7.116489E-5	3.20565	1.68062	up
0.86_161.8518m/z	0.859483	161.852	3.3396376E-5	3.03363	1.60105	up
0.86_163.8482m/z	0.859483	163.848	3.456589E-5	3.02242	1.59571	up
0.86_165.0411m/z	0.859483	165.041	0.0226709	1.74886	-0.806412	down
0.86_176.0579m/z	0.859483	176.058	7.9403064E-5	2.25004	-1.16995	down
0.86_205.8412m/z	0.859483	205.841	1.9180081E-5	2.66169	1.41234	up
0.86_207.8382m/z	0.859483	207.838	2.0866588E-5	2.76733	1.4685	up
0.86_209.8366m/z	0.859483	209.837	3.115417E-5	3.0312	1.59989	up
0.86_253.0116m/z	0.859483	253.012	0.00562133	2.02697	-1.01933	down
0.86_274.1062m/z	0.859483	274.106	0.00387882	2.74016	-1.45426	down
0.86_333.0894n	0.859483	354.064	0.0113556	1.97443	-0.981433	down
0.86_392.0218m/z	0.859483	392.022	0.0327261	1.78367	-0.834846	down
0.87_355.0668n	0.870917	356.074	0.00893229	2.43801	-1.2857	down
0.88_148.8656m/z	0.876633	148.866	3.647723E-6	2.7224	1.44488	up
0.88_160.8420m/z	0.876633	160.842	1.13027545E-5	3.06085	1.61393	up
0.88_162.8391m/z	0.876633	162.839	1.13027545E-5	3.04508	1.60648	up
0.88_164.8375m/z	0.876633	164.837	2.0866588E-5	3.08777	1.62657	up
0.88_180.0643n	0.876633	179.057	0.0157052	1.72929	-0.790179	down
0.88_193.8176m/z	0.876633	193.818	9.513049E-5	3.28465	1.71574	up
0.88_195.8102m/z	0.876633	195.81	4.181824E-5	3.24578	1.69857	up
0.88_197.8071m/z	0.876633	197.807	4.533525E-5	3.19562	1.67609	up
0.88_199.8045m/z	0.876633	199.804	3.0725976E-5	3.29966	1.72232	up
0.88_201.8032m/z	0.876633	201.803	2.7898343E-5	3.2529	1.70173	up
0.88_222.8487n	0.876633	221.841	9.360752E-4	1.79894	0.847146	up
0.88_241.7613m/z	0.876633	241.761	0.00468866	2.12852	1.08985	up
0.88_289.0535m/z	0.876633	289.054	0.00105795	1.83813	-0.878241	down
0.88_298.0732n	0.876633	279.055	0.00179196	2.88945	-1.53079	down
0.88_315.0414m/z	0.876633	315.041	5.4102195E-5	6.29945	-2.65523	down
0.88_441.9738m/z	0.876633	441.974	0.0497385	1.85436	-0.890919	down
0.88_488.9362m/z	0.876633	488.936	0.00808754	2.54135	-1.34559	down
0.88_491.9781n	0.876633	472.96	3.2019298E-4	5.39066	-2.43046	down
0.88_539.9466m/z	0.876633	539.947	1.8390587E-5	2.76943	-1.46959	down
0.88_562.9413n	0.876633	561.934	0.00177263	3.5897	-1.84386	down
0.88_578.9144n	0.876633	577.907	0.0151189	2.02845	-1.02038	down
0.89_144.9868m/z	0.88805	144.987	0.0415203	1.97585	0.982471	up
0.89_237.0493m/z	0.893767	237.049	3.266688E-4	2.90255	-1.53732	down
0.89_254.9894m/z	0.893767	254.989	6.25286E-4	2.03107	-1.02224	down
0.89_256.0619m/z	0.893767	256.062	2.6127382E-6	2.45111	-1.29343	down
0.89_266.8072m/z	0.893767	266.807	1.4460669E-4	2.22185	1.15176	up
0.89_268.8046m/z	0.893767	268.805	0.00226142	2.09087	1.0641	up
0.89_270.8031m/z	0.893767	270.803	0.00223465	2.87433	1.52323	up
0.89_284.7789m/z	0.893767	284.779	0.00152518	2.13585	1.09481	up
0.89_286.7784m/z	0.893767	286.778	0.00149898	2.07873	1.0557	up
0.89_290.0712n	0.893767	271.053	1.4084787E-5	2.90411	-1.53809	down
0.89_300.0085m/z	0.893767	300.009	4.931241E-6	4.85152	-2.27844	down
0.89_329.0383m/z	0.893767	329.038	4.2013073E-4	5.66485	-2.50204	down
0.89_336.0558n	0.893767	335.049	2.6268265E-4	4.08738	-2.03118	down
0.89_343.9951m/z	0.893767	343.995	5.654474E-4	4.83955	-2.27487	down
0.89_352.9973m/z	0.893767	352.997	4.1043037E-5	6.71258	-2.74687	down
0.89_361.0189n	0.893767	342.001	0.00652294	3.59776	-1.8471	down
0.89_378.9805m/z	0.893767	378.98	2.0541596E-5	3.07655	-1.62132	down
0.89_390.9611m/z	0.893767	390.961	4.9415365E-4	3.56669	-1.83459	down
0.89_394.0008n	0.893767	374.983	5.3293577E-5	4.33915	-2.11741	down
0.89_699.0729n	0.893767	680.055	0.00417282	4.73543	-2.24349	down
0.91_149.0464m/z	0.910916	149.046	6.828911E-4	1.74963	-0.807048	down
0.91_192.0869m/z	0.905201	192.087	8.721247E-5	3.58753	-1.84299	down
0.91_249.0282m/z	0.905201	249.028	1.0872763E-5	3.7825	1.91934	up
0.91_256.0614n	0.905201	298.095	1.9180081E-5	4.11921	-2.04237	down
0.91_292.0897n	0.910916	291.082	4.6071687E-5	6.04355	-2.59539	down
0.91_301.0374n	0.905201	346.009	7.116489E-5	4.25215	-2.08819	down
0.91_317.0571m/z	0.905201	317.057	0.00104582	4.29172	-2.10156	down
0.91_606.1649n	0.910916	605.158	2.6127382E-6	11.3518	-3.50485	down
0.91_648.0889n	0.910916	669.064	8.033996E-6	5.13603	-2.36065	down
0.91_664.0491n	0.905201	344.023	6.514545E-4	3.34313	-1.7412	down
0.91_841.9939n	0.905201	443.986	4.2013073E-4	2.89331	-1.53272	down
0.92_128.0736m/z	0.922333	128.074	7.891177E-6	2.68003	-1.42225	down
0.92_174.0641n	0.922333	216.098	8.336005E-4	2.44365	-1.28904	down
0.92_207.1115n	0.922333	230.101	1.2987452E-4	3.03172	-1.60014	down
0.92_227.0663m/z	0.922333	227.066	6.8612186E-5	2.42182	-1.27609	down
0.92_357.0106m/z	0.922333	357.011	0.00136854	3.27318	-1.71069	down
0.92_672.0427n	0.922333	359.011	3.981563E-6	6.16538	-2.62419	down
0.92_692.0200n	0.922333	368.999	0.00331562	3.37024	-1.75285	down
0.92_726.0551n	0.922333	386.017	1.8564142E-4	2.29719	-1.19987	down
0.93_224.9814m/z	0.92805	224.981	5.5453987E-5	2.29226	1.19677	up
0.93_306.0595m/z	0.92805	306.059	0.0161512	1.68935	-0.75647	down
0.93_309.0422m/z	0.92805	309.042	5.4494967E-4	2.6374	-1.39912	down
0.93_314.0724n	0.92805	313.065	8.721247E-5	6.41289	-2.68098	down
0.93_347.0626n	0.92805	346.055	0.0252505	1.58846	-0.667631	down
0.93_363.0613n	0.92805	362.054	1.3963379E-5	2.59987	-1.37844	down
0.93_410.0612n	0.92805	431.036	1.0011774E-8	3.17839	-1.6683	down
0.93_414.0449m/z	0.92805	414.045	1.7803635E-4	1.85772	-0.893531	down
0.93_421.9896m/z	0.92805	421.99	0.00964602	1.75776	-0.813736	down
0.93_445.0376n	0.92805	444.03	4.8478937E-6	2.36724	-1.24321	down
0.93_447.0116m/z	0.92805	447.012	5.830043E-7	3.71123	-1.8919	down
0.93_460.1231n	0.92805	481.098	0.0470911	2.21916	-1.15002	down
0.93_463.9608m/z	0.92805	463.961	1.0615023E-4	2.95458	-1.56295	down
0.93_477.9509m/z	0.92805	477.951	0.0371715	1.54849	-0.630862	down
0.93_480.9946n	0.92805	461.977	0.00112252	1.85798	-0.893737	down
0.93_481.9841m/z	0.92805	481.984	4.7792055E-4	1.96502	-0.974542	down
0.93_488.9898m/z	0.92805	488.99	8.0141274E-4	2.05277	-1.03757	down
0.93_493.9317m/z	0.92805	493.932	0.00106213	2.48997	-1.31613	down
0.93_533.1059n	0.92805	514.088	0.00134211	2.06232	-1.04426	down
0.93_639.1554n	0.92805	638.148	3.8172392E-4	4.15979	-2.05651	down
0.93_650.1157n	0.92805	649.108	0.00503394	2.48996	-1.31612	down
0.93_677.1065n	0.92805	676.099	0.00207902	3.10688	-1.63547	down
0.93_694.1276n	0.92805	693.12	3.761307E-6	2.80582	-1.48842	down
0.93_710.1092n	0.92805	691.056	1.4605855E-6	4.50671	-2.17208	down
0.93_750.1017n	0.92805	731.084	1.472621E-7	3.52159	-1.81623	down
0.93_774.2111n	0.92805	773.204	0.00121375	2.82583	1.49867	up
0.93_808.0541n	0.92805	789.036	2.6059055E-7	3.37473	-1.75477	down
0.94_147.0526n	0.939467	189.086	1.4084787E-5	5.9111	-2.56343	down
0.94_159.0520n	0.939467	160.059	0.00145685	5.89949	-2.56059	down
0.94_166.0241m/z	0.939467	166.024	0.00185831	3.37603	-1.75533	down
0.94_203.1365m/z	0.939467	203.136	8.1072227E-7	3.78007	-1.91841	down
0.94_229.1532m/z	0.939467	229.153	0.0115317	2.24195	-1.16475	down
0.94_230.1533m/z	0.939467	230.153	0.0172962	1.83753	-0.877766	down
0.94_233.0734m/z	0.939467	233.073	0.0225954	2.20201	-1.13882	down
0.94_264.0971n	0.939467	247.094	7.762445E-7	4.65246	-2.21799	down
0.94_286.1001m/z	0.939467	286.1	0.0350748	1.73614	-0.795884	down
0.94_292.0897n	0.939467	293.097	1.3787398E-4	6.5821	-2.71855	down
0.94_332.0543m/z	0.939467	332.054	7.892854E-5	3.44108	-1.78286	down
0.94_363.9884m/z	0.939467	363.988	0.0325638	2.01555	-1.01118	down
0.94_364.0655m/z	0.939467	364.065	4.99795E-5	2.36402	-1.24124	down
0.94_379.1001m/z	0.939467	379.1	0.0225954	3.44065	1.78268	up
0.94_387.0131m/z	0.939467	387.013	0.00789587	1.91914	-0.940462	down
0.94_409.0364n	0.939467	392.033	0.00379216	2.08404	-1.05938	down
0.94_445.9730m/z	0.939467	445.973	2.7213054E-4	2.75993	-1.46463	down
0.94_606.1332n	0.939467	326.056	0.0126128	2.50265	-1.32346	down
0.94_801.9770n	0.939467	423.978	0.0034796	2.04428	-1.03159	down
0.94_957.9494n	0.939467	327.651	0.0335682	1.87545	-0.907238	down
0.95_470.9796m/z	0.945183	470.98	0.00669966	2.38171	-1.252	down
0.96_133.0151m/z	0.962334	133.015	3.323125E-4	2.33152	-1.22127	down
0.96_177.0856m/z	0.956616	177.086	1.3235933E-7	6.10267	-2.60944	down
0.96_356.0215m/z	0.956616	356.022	0.0247184	2.47686	-1.30851	down
0.99_131.9309m/z	0.990899	131.931	9.360752E-4	2.0984	1.06929	up
0.99_235.0910m/z	0.990899	235.091	0.0061105	3.5597	-1.83176	down
1.01_565.0536m/z	1.01375	565.054	0.0196755	1.84179	-0.881105	down
1.03_487.9923n	1.02518	470.989	0.00351563	4.97449	-2.31455	down
1.08_426.0255m/z	1.07662	426.026	0.00472712	2.22252	-1.1522	down
1.11_524.9459m/z	1.1109	524.946	0.0012303	2.57023	-1.3619	down
1.13_135.9030m/z	1.12803	135.903	8.654243E-5	2.4396	1.28664	up
1.16_196.0499m/z	1.16232	196.05	0.035644	1.61947	-0.695522	down
1.18_145.0135m/z	1.17945	145.013	0.0401503	1.69162	0.758406	up
1.18_275.0868m/z	1.17945	275.087	0.0206519	1.8937	-0.921208	down
1.18_364.0603m/z	1.17945	364.06	9.26544E-4	2.74516	-1.45689	down
1.18_832.0687n	1.17945	428.033	0.00522488	2.5009	-1.32245	down
1.20_130.0486m/z	1.19658	130.049	0.0326914	2.67401	-1.419	down
1.20_213.8918m/z	1.1966	213.892	4.3209828E-5	2.17573	1.1215	up
1.20_215.8883m/z	1.1966	215.888	5.281789E-5	2.79678	1.48377	up
1.20_242.1568m/z	1.19658	242.157	6.197133E-4	1.77953	-0.831494	down
1.20_258.0339m/z	1.19658	258.034	0.0136218	3.18029	-1.66916	down
1.20_267.9604m/z	1.19658	267.96	0.0377131	1.97376	0.980947	up
1.20_290.1338m/z	1.19658	290.134	0.0469154	1.58922	0.668322	up
1.23_255.8258m/z	1.23087	255.826	0.00919955	2.00935	1.00673	up
1.23_257.8227m/z	1.23087	257.823	0.0183064	1.82259	0.865992	up
1.28_239.9079m/z	1.2823	239.908	0.0190957	2.05069	1.03611	up
1.30_362.0538m/z	1.29943	362.054	1.8073501E-6	3.11332	-1.63846	down
1.32_147.0306m/z	1.31658	147.031	1.0528962E-5	2.8082	-1.48965	down
1.33_203.9695m/z	1.33372	203.97	1.13027545E-5	2.45157	1.29371	up
1.33_234.0642m/z	1.33372	234.064	0.0115344	1.84645	-0.884753	down
1.33_293.9666m/z	1.33372	293.967	2.2066777E-6	2.29019	1.19547	up
1.35_288.1230m/z	1.35087	288.123	0.00343993	2.21252	1.14569	up
1.40_128.0341m/z	1.40228	128.034	0.00106213	2.06203	-1.04407	down
1.40_279.0610m/z	1.40228	279.061	0.0131895	1.7929	-0.842295	down
1.40_302.0234m/z	1.40228	302.023	0.00245046	2.16162	-1.11212	down
1.40_341.0334m/z	1.40228	341.033	0.0136218	1.9754	-0.982142	down
1.55_155.9759m/z	1.55083	155.976	0.0172646	1.59329	0.672009	up
1.57_260.9899m/z	1.56798	260.99	0.0404628	2.22295	-1.15248	down
1.59_321.0727n	1.59083	302.055	0.0210023	1.94812	-0.96208	down
1.66_241.8867m/z	1.6594	241.887	0.00150145	1.72736	0.788572	up
1.68_200.9739m/z	1.67653	200.974	0.0343868	1.69636	-0.762443	down
1.91_379.1016m/z	1.9108	379.102	0.0276076	2.08259	1.05838	up
10.01_650.1856m/z	10.007	650.186	0.0297307	1.70452	-0.769369	down
10.06_343.1339m/z	10.0585	343.134	0.00789587	1.85688	-0.892879	down
10.13_369.1703m/z	10.127	369.17	1.8827372E-8	7.57509	-2.92126	down
10.23_401.0898m/z	10.2299	401.09	0.00757621	1.54225	0.625034	up
10.28_173.1197m/z	10.2813	173.12	0.00468866	1.54544	0.628022	up
10.35_445.1178m/z	10.3499	445.118	3.647723E-6	2.15686	1.10893	up
10.37_327.1434m/z	10.367	327.143	0.0390846	1.64846	-0.721123	down
10.49_413.2021m/z	10.487	413.202	1.7181443E-4	2.82737	-1.49946	down
10.57_546.0162m/z	10.5727	546.016	0.0422861	1.55846	0.640119	up
10.59_537.0677m/z	10.5898	537.068	0.00627917	1.54212	0.624915	up
10.62_580.0131m/z	10.6241	580.013	0.0136218	1.63188	0.706538	up
10.71_242.1767m/z	10.7098	242.177	0.00767597	1.86336	0.897908	up
10.71_310.1663m/z	10.7098	310.166	0.00410309	2.03365	1.02407	up
10.71_369.2314m/z	10.7098	369.231	0.00485783	2.00773	-1.00556	down
10.79_426.0697n	10.7898	427.077	0.0463873	1.88236	0.912544	up
10.80_221.0819m/z	10.7955	221.082	0.00347015	2.51304	1.32943	up
10.85_445.1186m/z	10.8469	445.119	2.11471E-5	1.85631	0.892435	up
10.86_367.1597m/z	10.8641	367.16	4.6304107E-4	5.39302	-2.43109	down
10.95_213.1514m/z	10.9498	213.151	3.0667288E-4	1.76217	0.817357	up
10.95_353.2357m/z	10.9498	353.236	0.00328022	2.01252	-1.00901	down
11.03_427.2007m/z	11.0298	427.201	0.0480417	1.63906	-0.71287	down
11.05_369.2307m/z	11.0469	369.231	0.0024132	2.14127	-1.09846	down
11.08_618.1585m/z	11.0812	618.159	0.00524334	2.24237	-1.16503	down
11.12_292.1228m/z	11.1155	292.123	0.0396088	1.72428	0.78599	up
11.12_411.1869m/z	11.1155	411.187	0.00347015	3.63719	-1.86282	down
11.20_429.1954m/z	11.2012	429.195	2.4176556E-4	5.01984	-2.32764	down
11.20_480.1270m/z	11.2012	480.127	1.4598241E-4	2.06327	1.04493	up
11.20_490.1563m/z	11.2012	490.156	9.6045685E-4	1.65615	0.727836	up
11.22_227.0737m/z	11.2183	227.074	0.0384652	1.54877	0.631126	up
11.24_329.2346m/z	11.2355	329.235	0.0396088	1.73948	-0.798654	down
11.24_397.2237m/z	11.2355	397.224	0.00527272	1.96095	-0.971552	down
11.25_185.1198m/z	11.2526	185.12	9.543296E-4	2.21526	-1.14748	down
11.25_369.1787m/z	11.2526	369.179	0.0170463	2.69395	-1.42972	down
11.39_369.2296m/z	11.3897	369.23	0.00652294	2.13454	-1.09393	down
11.48_399.1849m/z	11.4754	399.185	2.2066777E-6	8.91626	-3.15644	down
11.53_312.1029m/z	11.5269	312.103	0.0407262	2.74307	-1.45579	down
11.70_397.2082m/z	11.6983	397.208	5.88943E-5	3.43749	-1.78136	down
11.73_227.1675m/z	11.7325	227.167	0.0108148	1.71992	0.78234	up
11.76_262.0800n	11.7612	245.077	0.0277013	1.53428	0.617564	up
11.83_646.1900m/z	11.8297	646.19	0.0137866	2.40298	-1.26482	down
11.88_353.0820m/z	11.8811	353.082	0.0485016	1.90303	0.928295	up
11.89_243.0351m/z	11.8868	243.035	3.647723E-6	3.2785	1.71303	up
11.89_334.0390m/z	11.8868	334.039	6.109815E-5	2.28051	1.18936	up
11.92_809.9180m/z	11.9154	809.918	0.0342086	1.73451	-0.794525	down
11.92_810.1699m/z	11.9154	810.17	0.021604	1.87502	-0.906909	down
11.92_810.4211m/z	11.9154	810.421	0.0248259	1.71803	-0.780751	down
12.02_369.1763m/z	12.0183	369.176	0.0497385	2.69277	-1.42909	down
12.14_187.1352m/z	12.1382	187.135	0.0196755	1.83927	-0.879137	down
12.17_295.6377m/z	12.1668	295.638	0.0229144	2.10357	-1.07284	down
12.22_243.1613m/z	12.2239	243.161	0.00361087	1.87386	0.906012	up
12.24_483.1279m/z	12.2354	483.128	1.13027545E-5	3.69968	1.8874	up
12.34_250.0606m/z	12.3383	250.061	0.0146075	1.93125	0.949536	up
12.34_283.1116m/z	12.3383	283.112	0.00328022	1.62897	0.70396	up
12.34_289.0970m/z	12.3383	289.097	0.00906155	1.89633	0.923212	up
12.34_383.1787m/z	12.3383	383.179	4.2013073E-4	2.39199	1.25821	up
12.34_438.2229n	12.3383	242.101	0.0416856	1.70731	0.771721	up
12.34_498.2026n	12.3383	272.091	6.3293846E-4	1.85028	0.887744	up
12.34_522.2214n	12.3383	284.1	0.0145446	1.98636	0.99013	up
12.34_534.1455n	12.3383	517.142	0.00137282	2.27624	1.18665	up
12.34_583.2562m/z	12.3383	583.256	1.5503285E-4	3.35115	-1.74465	down
12.36_264.1196n	12.3554	265.127	0.0108148	1.6169	0.69323	up
12.40_511.2656n	12.3953	510.258	0.0083771	2.25845	-1.17534	down
12.43_333.2090m/z	12.4296	333.209	0.00349413	2.13853	-1.09662	down
12.50_395.1911m/z	12.4982	395.191	2.8031149E-5	3.83761	-1.94021	down
12.58_339.0740m/z	12.5782	339.074	0.0327568	2.93706	-1.55437	down
12.58_356.0749m/z	12.5782	356.075	0.0354197	1.60796	-0.685235	down
12.58_635.1482m/z	12.5782	635.148	0.0068876	1.84376	-0.882652	down
12.60_237.0614m/z	12.5953	237.061	0.0461995	3.7173	1.89426	up
12.60_456.1084n	12.5953	439.105	0.00145685	2.83381	1.50274	up
12.67_381.2303m/z	12.6696	381.23	0.0156743	1.65992	-0.731111	down
12.67_554.3151m/z	12.6696	554.315	0.00211853	2.73376	-1.45089	down
12.67_613.3650m/z	12.6696	613.365	0.0469791	1.76158	-0.816873	down
12.68_270.1817n	12.681	271.189	0.00361087	2.34895	1.23202	up
12.74_556.3303m/z	12.7382	556.33	2.0866588E-5	2.62552	-1.3926	down
12.76_353.2344m/z	12.7553	353.234	0.00894155	1.86165	-0.89658	down
12.76_421.2217m/z	12.7553	421.222	0.0246702	1.87466	-0.90663	down
12.88_241.5396m/z	12.881	241.54	0.00859143	2.19382	-1.13344	down
12.89_739.2157m/z	12.8924	739.216	0.0173786	1.63699	0.711046	up
12.89_948.5738n	12.8924	947.567	0.00767597	1.62937	0.704315	up
12.90_232.5344m/z	12.8982	232.534	0.0196755	2.39809	-1.26189	down
12.91_245.1420m/z	12.9096	245.142	0.0431952	1.63253	0.707109	up
12.98_351.2190m/z	12.9781	351.219	0.03357	1.96047	-0.971199	down
13.09_287.2252m/z	13.0924	287.225	0.0206519	1.90688	-0.931211	down
13.09_313.2396m/z	13.0924	313.24	2.11471E-5	2.04434	-1.03163	down
13.14_275.6406m/z	13.1381	275.641	0.00809227	2.08706	-1.06147	down
13.14_512.3327m/z	13.1381	512.333	0.0394875	1.97298	-0.980373	down
13.17_630.1945m/z	13.1724	630.194	0.0135484	1.93569	-0.952848	down
13.21_556.3306m/z	13.2124	556.331	7.0730252E-6	2.9329	-1.55233	down
13.25_431.2676m/z	13.2467	431.268	8.267681E-4	2.88197	-1.52706	down
13.30_255.1989m/z	13.2981	255.199	0.00999256	1.59862	0.676823	up
13.33_483.1710m/z	13.3324	483.171	0.0123884	1.53351	0.616836	up
13.40_556.3304m/z	13.4009	556.33	1.5566784E-5	2.80699	-1.48902	down
13.42_351.2155m/z	13.4181	351.216	0.0238181	1.85556	-0.891851	down
13.49_582.3466m/z	13.4866	582.347	6.7957335E-5	2.54132	-1.34558	down
13.51_470.2587m/z	13.5096	470.259	0.0323528	2.22659	-1.15484	down
13.54_313.2389m/z	13.5381	313.239	8.721247E-5	1.86594	-0.899905	down
13.68_556.3300m/z	13.6752	556.33	2.3378951E-4	2.50473	-1.32466	down
13.71_517.3095n	13.7095	498.292	5.3551793E-4	3.24464	-1.69806	down
13.71_585.2999n	13.7095	566.282	0.0379745	2.0391	-1.02793	down
13.80_522.3246m/z	13.7952	522.325	1.443509E-4	2.42125	-1.27575	down
13.80_582.3462m/z	13.7952	582.346	2.8561622E-5	2.54131	-1.34557	down
13.83_604.3317m/z	13.8295	604.332	0.0071398	1.85923	-0.894706	down
13.85_483.1705m/z	13.8466	483.171	8.664308E-4	1.65214	0.72434	up
13.85_494.2934m/z	13.8466	494.293	0.0213838	1.78111	-0.83278	down
13.88_313.2386m/z	13.8809	313.239	3.7653898E-4	1.73527	-0.795161	down
13.92_538.3499m/z	13.921	538.35	0.00171235	2.19406	-1.1336	down
13.96_402.3755m/z	13.9552	402.376	0.00507352	1.64371	0.716959	up
14.00_271.0663m/z	13.9952	271.066	1.4241844E-5	2.66147	1.41222	up
14.00_376.2290m/z	13.9952	376.229	9.0351497E-4	1.7482	-0.805867	down
14.00_664.3079n	13.9952	685.283	1.9216754E-4	1.76871	0.822697	up
14.00_701.2562m/z	13.9952	701.256	0.0304231	1.58294	0.662609	up
14.06_273.1164m/z	14.0637	273.116	7.17248E-4	1.59902	0.67719	up
14.16_386.8566n	14.1609	428.89	0.0364273	1.5399	0.622841	up
14.16_434.8813m/z	14.1609	434.881	0.0038383	1.62389	0.69945	up
14.17_584.3622m/z	14.1666	584.362	5.8609963E-4	2.1427	-1.09943	down
14.22_277.1466m/z	14.218	277.147	0.00736478	1.88046	-0.911083	down
14.22_313.2393m/z	14.218	313.239	0.0121302	1.63402	-0.708426	down
14.22_315.2545m/z	14.218	315.255	0.0104194	1.68586	-0.753485	down
14.22_383.2400m/z	14.218	383.24	0.0243908	1.52734	-0.611025	down
14.23_538.3512m/z	14.2295	538.351	3.7653898E-4	2.43681	-1.28499	down
14.29_269.2145m/z	14.2866	269.214	2.7213054E-4	2.55823	-1.35515	down
14.29_273.1168m/z	14.2866	273.117	0.0201094	1.58748	0.666734	up
14.41_538.2534m/z	14.4123	538.253	0.0113556	2.7215	-1.4444	down
14.48_299.1187m/z	14.4809	299.119	0.00721118	1.58592	0.665319	up
14.48_324.0553m/z	14.4809	324.055	0.0327568	1.94529	0.959987	up
14.48_608.1548n	14.4809	631.144	3.5180405E-5	3.01334	1.59136	up
14.56_315.2545m/z	14.5608	315.255	0.00501577	1.6465	-0.719404	down
14.74_284.3297m/z	14.738	284.33	0.0100911	1.59172	0.670582	up
14.82_452.2818m/z	14.8179	452.282	9.260388E-5	2.26363	-1.17864	down
14.82_497.2988m/z	14.8179	497.299	1.3000946E-5	3.98208	-1.99352	down
14.82_512.3018m/z	14.8179	512.302	5.8472074E-6	2.51605	-1.33116	down
14.82_580.2929m/z	14.8179	580.293	3.845244E-4	2.26014	-1.17641	down
14.96_363.2171m/z	14.9551	363.217	0.0395881	1.51241	-0.596853	down
15.00_850.3961n	15.0008	831.378	0.0243908	1.51193	0.596392	up
15.04_468.3098m/z	15.0409	468.31	0.0106436	2.32939	-1.21995	down
15.14_450.3359n	15.1379	449.329	2.0665053E-5	5.22414	-2.38519	down
15.14_556.3311m/z	15.1379	556.331	0.0261056	1.71203	-0.775712	down
15.19_478.2976m/z	15.1893	478.298	7.6858105E-6	3.20337	-1.67959	down
15.19_538.3182m/z	15.1893	538.318	7.6858105E-6	2.85381	-1.51289	down
15.19_596.3385m/z	15.1893	596.338	0.00387882	1.72856	0.789573	up
15.19_606.3093m/z	15.1893	606.309	2.5686602E-5	2.77464	-1.4723	down
15.26_449.2556m/z	15.2579	449.256	0.00258905	2.24013	-1.16358	down
15.29_612.3369m/z	15.2922	612.337	0.0292932	1.76519	-0.819824	down
15.31_320.2361n	15.3093	319.229	0.00821379	1.94787	0.961899	up
15.31_387.2179m/z	15.3093	387.218	0.0324984	1.79754	0.846021	up
15.31_455.2065m/z	15.3093	455.207	0.0179366	1.94755	0.96166	up
15.33_277.1474m/z	15.3265	277.147	0.00223971	1.90944	0.93315	up
15.34_297.2438m/z	15.3436	297.244	2.1068321E-4	2.01825	-1.0131	down
15.34_589.3396m/z	15.3436	589.34	0.0115725	1.73412	-0.794203	down
15.35_468.3087m/z	15.3495	468.309	0.0243116	2.06412	-1.04552	down
15.40_500.2824m/z	15.395	500.282	0.0355795	1.56629	0.647351	up
15.48_613.3427n	15.4807	612.335	0.00150145	2.06304	-1.04477	down
15.48_681.3330n	15.4807	680.326	0.00135829	1.91533	-0.937594	down
15.52_524.2827m/z	15.515	524.283	0.0313035	1.55331	-0.635346	down
15.52_830.4718n	15.515	829.465	0.00503762	1.53632	0.61948	up
15.54_179.1371m/z	15.538	179.137	0.030703	3.24664	-1.69895	down
15.54_264.2675m/z	15.538	264.267	0.00211853	2.17893	-1.12362	down
15.54_380.2580m/z	15.538	380.258	2.11471E-5	1.88634	-0.915586	down
15.55_528.3133m/z	15.5493	528.313	0.00400483	1.95244	-0.965275	down
15.55_569.2001m/z	15.5493	569.2	0.0416715	1.78098	-0.832669	down
15.55_588.3325m/z	15.5493	588.332	0.00502864	1.97522	-0.982015	down
15.55_627.3480m/z	15.5493	627.348	0.0363859	1.62043	-0.696378	down
15.55_660.2684m/z	15.5493	660.268	0.030703	1.73792	-0.797363	down
15.55_675.3413n	15.5493	656.323	0.00410309	1.91936	-0.940627	down
15.55_724.3130m/z	15.5493	724.313	0.0209085	1.65186	-0.72409	down
15.55_840.5835m/z	15.5493	840.583	4.3520813E-5	2.3602	-1.23891	down
15.57_411.1319m/z	15.5664	411.132	0.0196713	1.63576	0.709959	up
15.71_266.6343m/z	15.7094	266.634	1.2987452E-4	2.27114	-1.18342	down
15.71_494.3218m/z	15.7094	494.322	0.0107351	2.5734	-1.36368	down
15.74_934.5205n	15.7378	915.503	0.0469312	1.53278	0.616155	up
15.81_542.3419m/z	15.8064	542.342	9.204616E-4	2.03161	-1.02262	down
15.81_609.3279m/z	15.8064	609.328	3.8147456E-4	2.18086	-1.1249	down
15.81_612.2678m/z	15.8064	612.268	3.6106043E-4	1.9911	-0.993563	down
15.81_626.2846m/z	15.8064	626.285	0.0014615	1.82636	-0.868972	down
15.81_695.3302n	15.8064	676.312	0.00106213	2.08901	-1.06282	down
15.81_744.3011m/z	15.8064	744.301	0.00510611	1.83483	-0.875645	down
15.91_295.6531m/z	15.9094	295.653	0.0258655	3.02215	-1.59558	down
15.93_260.1408m/z	15.9266	260.141	0.00136854	2.24901	-1.16929	down
15.93_303.6426m/z	15.9266	303.643	0.00198861	2.20859	-1.14313	down
15.93_603.3492n	15.9266	568.335	0.0122474	1.93245	-0.950433	down
16.03_291.6427m/z	16.0295	291.643	0.0324008	1.87345	-0.9057	down
16.03_333.6143m/z	16.0295	333.614	0.00552376	1.87655	-0.908085	down
16.03_521.3472n	16.0295	544.336	0.0336475	1.82505	-0.867934	down
16.03_582.3071m/z	16.0295	582.307	0.0480767	1.84738	-0.885482	down
16.03_628.2915m/z	16.0295	628.292	0.0014044	2.21223	-1.1455	down
16.06_1035.6684m/z	16.0578	1035.67	0.00223328	2.33337	-1.22241	down
16.06_1122.6782n	16.0578	1103.66	0.00113792	2.36148	-1.23969	down
16.06_1190.6680n	16.0578	1171.65	0.00231621	2.39897	-1.26241	down
16.06_409.2360m/z	16.0578	409.236	0.0122474	1.66083	-0.731903	down
16.06_410.7056m/z	16.0638	410.706	0.0289458	2.04193	-1.02993	down
16.06_464.2859m/z	16.0578	464.286	0.017833	1.97254	-0.980055	down
16.06_480.3099m/z	16.0578	480.31	0.00379336	1.92961	-0.948311	down
16.06_494.3295m/z	16.0578	494.329	9.25712E-5	2.4524	-1.29419	down
16.06_530.3165m/z	16.0578	530.317	0.0350748	1.66896	-0.738953	down
16.06_540.3312m/z	16.0578	540.331	0.00700677	1.8235	-0.86671	down
16.06_543.3432m/z	16.0578	543.343	0.00524142	1.82282	-0.86617	down
16.06_558.3714n	16.0578	579.346	0.00457691	1.84255	-0.881704	down
16.06_598.3056m/z	16.0578	598.306	0.0168916	1.66642	-0.736756	down
16.06_603.3799n	16.0578	584.362	0.00231621	2.09741	-1.06861	down
16.06_608.3323m/z	16.0578	608.332	9.888675E-4	2.05863	-1.04169	down
16.06_612.2661m/z	16.0578	612.266	0.00767597	1.80465	-0.851718	down
16.06_624.2982m/z	16.0578	624.298	0.0124756	1.59581	-0.674286	down
16.06_626.2836m/z	16.0578	626.284	0.00809655	1.81693	-0.861505	down
16.06_647.3376m/z	16.0578	647.338	0.0108614	1.66384	-0.734521	down
16.06_654.3387m/z	16.0578	654.339	0.00258267	1.67032	-0.740123	down
16.06_659.2824n	16.0578	680.257	0.0158537	1.85941	-0.894846	down
16.06_676.3148m/z	16.0578	676.315	0.00108461	1.94259	-0.95798	down
16.06_692.2864m/z	16.0578	692.286	0.00975171	1.70418	-0.769078	down
16.06_694.2714m/z	16.0578	694.271	0.00503762	1.95345	-0.966027	down
16.06_715.3332m/z	16.0578	715.333	0.00725206	1.68133	-0.749601	down
16.06_722.3072m/z	16.0578	722.307	0.0357604	1.70951	-0.77358	down
16.06_748.2479m/z	16.0578	748.248	0.00185831	1.9359	-0.953008	down
16.06_760.4871m/z	16.0578	760.487	0.00513807	1.98951	-0.992415	down
16.06_763.3213n	16.0578	744.303	0.00196765	1.82441	-0.867429	down
16.06_783.3143m/z	16.0578	783.314	0.0320132	1.67006	-0.739901	down
16.06_791.3173n	16.0578	812.292	0.00468866	1.78244	-0.833857	down
16.06_807.5194n	16.0578	806.512	0.00292825	2.07013	-1.04972	down
16.06_816.2358m/z	16.0578	816.236	0.0424796	1.58852	-0.667681	down
16.06_853.5585n	16.0578	834.541	0.00179956	1.88991	-0.918318	down
16.06_880.2782m/z	16.0578	880.278	0.0179366	1.53107	-0.614543	down
16.07_792.5527m/z	16.075	792.553	5.4494967E-4	2.16102	-1.11171	down
16.07_860.5508m/z	16.075	860.551	0.0144473	1.85725	-0.893164	down
16.08_424.7354n	16.0809	447.725	0.0187654	2.06807	-1.04828	down
16.08_569.7951n	16.0809	552.792	0.017344	2.15277	-1.10619	down
16.08_856.5068m/z	16.0809	856.507	0.016901	1.94658	-0.960944	down
16.10_457.7259m/z	16.0981	457.726	0.0416856	2.41022	-1.26917	down
16.11_794.5531m/z	16.1092	794.553	0.0114293	1.81951	-0.863548	down
16.11_820.5439m/z	16.1092	820.544	0.00417282	1.65527	-0.72707	down
16.11_862.5389m/z	16.1092	862.539	0.00924809	1.62511	-0.700533	down
16.13_471.2647m/z	16.1264	471.265	0.0285717	1.56097	0.64244	up
16.13_819.3477m/z	16.1264	819.348	0.0324008	1.58654	0.665882	up
16.13_843.4820m/z	16.1264	843.482	0.0364273	1.62522	0.700638	up
16.13_887.3356m/z	16.1264	887.336	0.00987145	1.67004	0.739887	up
16.14_538.1632n	16.1435	519.145	0.0100056	1.58595	0.665345	up
16.14_633.1285m/z	16.1435	633.129	0.00820375	1.58799	0.6672	up
16.21_636.3857m/z	16.2121	636.386	0.0182902	1.99339	-0.995222	down
16.25_495.8165m/z	16.2524	495.817	0.0307338	1.50976	0.594318	up
16.25_544.2734m/z	16.2463	544.273	0.00954736	2.79601	1.48337	up
16.35_614.2787m/z	16.3492	614.279	0.0320132	1.75231	0.809257	up
16.36_360.1761m/z	16.3553	360.176	0.0134309	1.67566	-0.744731	down
16.37_259.6517m/z	16.3724	259.652	0.0480302	1.74223	-0.800936	down
16.37_268.1446m/z	16.3724	268.145	0.00809655	2.01893	-1.01359	down
16.37_288.1508m/z	16.3724	288.151	0.00307887	2.27384	-1.18513	down
16.37_318.6144m/z	16.3724	318.614	0.00650815	2.01532	-1.01101	down
16.37_580.2933m/z	16.3724	580.293	0.0366212	1.83132	-0.872882	down
16.37_581.3101m/z	16.3724	581.31	0.0179184	1.60109	-0.679053	down
16.39_374.5987m/z	16.3895	374.599	0.0126062	3.51212	-1.81234	down
16.39_557.2876m/z	16.3895	557.288	0.0304338	2.09612	-1.06772	down
16.46_202.1201m/z	16.4581	202.12	0.0490709	1.50898	0.593572	up
16.57_1107.6081n	16.5725	576.793	0.0226693	1.54939	-0.631704	down
16.57_554.3504m/z	16.572	554.35	0.0301575	1.68762	-0.754987	down
16.59_466.3341m/z	16.5892	466.334	0.00553534	2.01317	-1.00947	down
16.59_526.3538m/z	16.5892	526.354	0.00387882	2.01638	-1.01177	down
16.62_1026.6849n	16.6239	991.671	0.00630319	2.388	-1.25581	down
16.62_1098.5987n	16.6239	550.307	0.0469791	1.98885	-0.991933	down
16.62_1166.6413n	16.6239	606.31	8.0141274E-4	2.01414	-1.01016	down
16.62_1646.9808n	16.6239	846.48	0.00387882	2.23487	-1.16019	down
16.62_495.5531n	16.6239	496.56	0.0474302	2.14558	-1.10137	down
16.62_522.7928m/z	16.6239	522.793	0.0108148	1.91662	-0.938563	down
16.62_565.3198m/z	16.6239	565.32	0.00355143	1.72138	-0.783565	down
16.62_619.3174m/z	16.6239	619.317	8.336005E-4	1.70334	-0.768368	down
16.62_812.9633m/z	16.6239	812.963	0.00902966	2.22674	-1.15493	down
16.62_894.5156n	16.6239	459.256	0.0214789	1.6539	-0.725876	down
16.64_1006.6180n	16.641	515.307	0.00104262	2.34667	-1.23062	down
16.64_1066.5398n	16.641	356.521	9.88211E-4	3.00831	-1.58895	down
16.64_1068.5969n	16.641	557.288	0.00867459	1.937	-0.953823	down
16.64_1071.4864n	16.641	547.741	0.0105473	2.22139	-1.15146	down
16.64_1544.7933n	16.641	784.395	0.0266029	2.13999	-1.09761	down
16.64_184.0755m/z	16.641	184.075	0.00767712	1.8172	-0.861719	down
16.64_191.9711m/z	16.641	191.971	0.0298249	1.68196	-0.750144	down
16.64_267.6431m/z	16.641	267.643	0.0371876	1.86637	-0.900237	down
16.64_276.6422m/z	16.641	276.642	0.0404807	1.55057	-0.632795	down
16.64_283.6440m/z	16.641	283.644	0.0324026	1.78468	-0.835669	down
16.64_288.1544m/z	16.641	288.154	0.028784	1.80497	-0.851976	down
16.64_329.6318m/z	16.641	329.632	0.00150636	1.84447	-0.883204	down
16.64_333.6591m/z	16.641	333.659	0.00935844	1.76794	-0.822071	down
16.64_473.3494n	16.641	496.339	0.0349709	1.93394	-0.951545	down
16.64_496.2384m/z	16.641	496.238	0.0296919	2.4549	-1.29566	down
16.64_528.3114m/z	16.641	528.311	9.755129E-4	2.37607	-1.24858	down
16.64_534.2947m/z	16.641	534.295	0.00315275	2.26898	-1.18204	down
16.64_534.7847m/z	16.641	534.785	0.0203306	1.99745	-0.998162	down
16.64_546.7706m/z	16.641	546.771	0.00204214	2.24751	-1.16833	down
16.64_560.7762n	16.641	543.773	0.00291247	2.37724	-1.24929	down
16.64_600.2830m/z	16.641	600.283	0.010931	2.08667	-1.0612	down
16.64_664.2500m/z	16.641	664.25	0.0364273	2.31036	-1.20812	down
16.64_762.9747m/z	16.641	762.975	8.025152E-4	3.47344	-1.79636	down
16.64_775.9739m/z	16.641	775.974	0.0345965	2.18528	-1.12782	down
16.64_796.9672m/z	16.641	796.967	0.0156187	2.2933	-1.19743	down
16.64_891.4912n	16.641	874.488	0.0324008	1.83668	-0.877101	down
16.64_899.5057m/z	16.641	899.506	0.033205	1.51805	-0.602216	down
16.64_926.5323m/z	16.641	926.532	0.00765527	2.01443	-1.01037	down
16.64_927.5427m/z	16.641	927.543	0.00407541	2.23304	-1.15901	down
16.66_135.9226n	16.6583	177.956	0.00275503	1.98768	-0.991084	down
16.66_203.9722m/z	16.6583	203.972	0.0255226	1.86066	-0.895813	down
16.66_324.0619m/z	16.6583	324.062	0.0068772	3.5948	-1.84591	down
16.66_326.6552m/z	16.6583	326.655	0.0113556	1.73845	-0.797799	down
16.66_332.6529m/z	16.6583	332.653	0.0163398	1.87364	-0.905843	down
16.66_572.3264m/z	16.6583	572.326	9.725794E-4	2.3233	-1.21618	down
16.66_583.3136m/z	16.6583	583.314	0.00957931	1.93195	-0.950061	down
16.66_590.7941n	16.6583	591.801	0.0206223	2.0925	-1.06523	down
16.66_673.4964m/z	16.6583	673.496	9.360752E-4	2.10462	1.07356	up
16.68_629.3326m/z	16.6754	629.333	0.0261478	2.46678	-1.30263	down
16.68_648.3342m/z	16.6754	648.334	0.0371715	1.51044	-0.594973	down
16.69_716.5316m/z	16.6925	716.532	0.016178	2.08856	1.06251	up
16.78_343.6483m/z	16.7782	343.648	0.00546437	2.01758	-1.01262	down
16.85_272.6602m/z	16.8468	272.66	0.0206223	1.83594	-0.87652	down
16.85_316.6535m/z	16.8468	316.654	0.0190755	1.73119	-0.791764	down
16.86_299.6360n	16.8639	322.625	0.0407262	1.89084	-0.919028	down
16.86_330.6219m/z	16.8639	330.622	0.00482351	2.03025	-1.02166	down
16.86_332.1198m/z	16.8639	332.12	0.0127859	2.38544	-1.25425	down
16.86_346.6629m/z	16.8639	346.663	0.028142	1.71961	-0.782084	down
16.86_373.8633m/z	16.8639	373.863	0.0490709	2.12255	-1.0858	down
16.86_454.7654m/z	16.8639	454.765	0.00839823	2.06427	-1.04564	down
16.86_508.7829m/z	16.8639	508.783	0.046671	1.53033	-0.613843	down
16.86_583.3264m/z	16.8639	583.326	0.0477133	1.55304	-0.635099	down
16.86_605.3028n	16.8639	606.31	0.00713013	1.68096	-0.749288	down
16.86_645.3205m/z	16.8639	645.321	0.0379897	1.89738	-0.924011	down
16.90_279.2506n	16.8983	280.258	0.00524334	1.81759	0.862025	up
16.97_339.6698m/z	16.9668	339.67	0.0292932	1.85681	-0.892824	down
16.97_588.4390m/z	16.9668	588.439	0.0170463	1.59929	0.677432	up
16.97_639.2784m/z	16.9663	639.278	0.0158755	1.84619	-0.884551	down
16.99_327.2895m/z	16.9949	327.29	0.0187185	1.86129	-0.896306	down
17.05_437.2646m/z	17.0463	437.265	0.00258905	4.28958	-2.10084	down
17.05_508.3439m/z	17.0463	508.344	8.336005E-4	2.33776	-1.22513	down
17.05_568.3641m/z	17.0463	568.364	0.0016384	2.31972	-1.21395	down
17.05_602.4640m/z	17.0526	602.464	0.0161805	1.66173	0.732685	up
17.05_607.3789m/z	17.0463	607.379	9.748305E-4	2.44272	-1.28849	down
17.05_636.3653m/z	17.0463	636.365	7.31599E-4	2.38627	-1.25476	down
17.05_704.3544m/z	17.0463	704.354	0.00468866	2.06482	-1.04602	down
17.05_772.3374m/z	17.0463	772.337	2.4203194E-4	2.40403	-1.26546	down
17.07_374.6988m/z	17.0697	374.699	0.0106746	1.84183	-0.881139	down
17.12_721.2590m/z	17.1212	721.259	0.0379365	1.73066	-0.791325	down
17.14_388.1649m/z	17.1383	388.165	0.00971016	1.85433	-0.890897	down
17.15_650.8754m/z	17.1491	650.875	0.00666636	1.5069	0.591586	up
17.15_718.8636m/z	17.1491	718.864	0.0129384	1.53323	0.616572	up
17.20_681.1472m/z	17.2006	681.147	0.0176672	1.57612	0.656373	up
17.21_482.3750m/z	17.2069	482.375	0.0297309	1.57452	-0.65491	down
17.27_852.5661m/z	17.2691	852.566	0.00616938	2.06667	1.04731	up
17.27_920.5579m/z	17.2691	920.558	0.0160623	2.20246	1.13911	up
17.30_337.6820m/z	17.3041	337.682	0.0379365	1.66888	-0.738876	down
17.37_906.7196m/z	17.3727	906.72	0.0129084	1.68679	0.754277	up
17.39_564.4964m/z	17.3898	564.496	0.0303649	1.57939	0.659371	up
17.41_341.3086m/z	17.4062	341.309	0.00347465	2.12464	-1.08722	down
17.44_282.1591m/z	17.4413	282.159	0.0334844	1.53502	-0.618258	down
17.46_311.1593m/z	17.4584	311.159	0.0390846	2.34778	-1.2313	down
17.48_286.1587m/z	17.4755	286.159	0.0111597	2.01606	-1.01154	down
17.51_370.3101n	17.5091	369.303	0.0239195	1.77232	-0.825638	down
17.51_717.5243m/z	17.5091	717.524	0.0260503	2.51582	-1.33103	down
17.58_349.9458m/z	17.5776	349.946	0.0341735	1.72934	0.790219	up
17.58_417.9341m/z	17.5776	417.934	0.0249305	1.58271	0.662393	up
17.63_259.2875n	17.6299	282.277	0.0157624	1.95763	0.96911	up
17.63_264.2426n	17.6299	265.25	0.00568092	2.00148	1.00107	up
17.63_501.1866m/z	17.6291	501.187	0.0464178	1.63885	0.712685	up
17.65_135.1143m/z	17.6471	135.114	0.0271617	1.89513	0.922295	up
17.66_481.3572m/z	17.6634	481.357	0.0485016	2.00802	-1.00577	down
17.68_554.3418m/z	17.6813	554.342	0.00273739	2.13761	-1.096	down
17.70_301.6331n	17.6985	302.64	0.0414337	1.7793	-0.831313	down
17.70_375.7098m/z	17.6985	375.71	0.00821379	2.06608	-1.0469	down
17.70_502.8505n	17.6985	1047.73	0.022759	2.42787	-1.27969	down
17.70_535.8393m/z	17.6985	535.839	0.0113262	1.76992	-0.823682	down
17.70_702.1756m/z	17.6976	702.176	0.0401503	1.51241	0.59685	up
17.70_738.2865m/z	17.6985	738.287	0.0261603	3.1851	-1.67134	down
17.73_318.6821n	17.7328	319.689	0.0491642	1.79155	-0.841212	down
17.73_345.1780m/z	17.7328	345.178	0.00328022	1.52825	-0.611881	down
17.75_400.7468m/z	17.75	400.747	0.0464178	1.92948	-0.948209	down
17.75_501.1883m/z	17.7491	501.188	0.00568092	1.92632	0.945847	up
17.87_355.3222m/z	17.8691	355.322	0.00522488	2.1889	-1.13021	down
17.87_423.3110m/z	17.8691	423.311	0.00367648	2.20873	-1.14322	down
17.87_427.2326m/z	17.8691	427.233	0.0220299	1.70928	0.773386	up
17.87_559.2894m/z	17.8691	559.289	0.00186322	2.25778	-1.17491	down
17.87_706.5789n	17.8691	727.553	0.00242958	2.32805	-1.21912	down
17.89_366.6999m/z	17.8871	366.7	0.0470025	2.03246	-1.02323	down
17.89_683.1632m/z	17.8862	683.163	0.0068876	1.6178	0.69403	up
17.89_694.4558m/z	17.8871	694.456	0.0255226	1.67715	-0.746013	down
17.89_751.1512m/z	17.8862	751.151	0.0255226	1.60754	0.684856	up
17.89_987.4039m/z	17.8862	987.404	0.022101	1.61806	0.694267	up
17.96_389.8985m/z	17.9557	389.898	0.023622	1.78551	0.836338	up
18.04_266.1490m/z	18.0358	266.149	0.0201889	1.89275	-0.920486	down
18.10_582.3300m/z	18.1044	582.33	0.00407541	2.36667	-1.24286	down
18.17_287.1710m/z	18.173	287.171	0.00741503	2.58857	-1.37215	down
18.19_514.3114m/z	18.1902	514.311	0.0213628	2.14346	-1.09994	down
18.22_263.9293m/z	18.2244	263.929	0.0479492	1.50212	0.587001	up
18.26_283.6911m/z	18.2587	283.691	0.0387534	2.07859	-1.0556	down
18.26_587.3515m/z	18.2587	587.351	0.0181932	1.86628	-0.900167	down
18.26_588.3442m/z	18.2587	588.344	0.0384602	1.98887	-0.99195	down
18.28_300.6898m/z	18.2759	300.69	0.0404647	2.35184	-1.23379	down
18.31_265.6377m/z	18.3102	265.638	0.0038383	2.11031	-1.07746	down
18.41_369.3406m/z	18.4119	369.341	0.00572213	2.21898	-1.1499	down
18.45_274.6649m/z	18.4473	274.665	0.00361087	2.0055	-1.00396	down
18.50_1437.0174n	18.4988	719.516	0.0285717	1.75648	-0.812684	down
18.50_379.2405m/z	18.4988	379.24	0.0213758	1.55328	-0.635322	down
18.57_286.1614m/z	18.5673	286.161	0.0491642	1.77893	-0.831009	down
18.58_279.1633m/z	18.5845	279.163	0.0367356	1.61618	-0.692592	down
18.58_288.1764m/z	18.5845	288.176	0.00789587	2.24576	-1.1672	down
18.75_417.9338m/z	18.7547	417.934	0.0383744	1.52137	0.605368	up
18.89_844.6524m/z	18.8875	844.652	0.0308152	1.59395	0.672605	up
18.90_327.3099n	18.9047	310.307	0.0201094	1.5895	0.66857	up
19.01_619.2961m/z	19.0061	619.296	0.0251546	1.86446	-0.898756	down
19.24_187.6340m/z	19.2429	187.634	0.0455599	1.58696	0.666264	up
19.57_221.9841m/z	19.5687	221.984	0.00875662	1.50403	0.588836	up
19.57_610.8264m/z	19.5687	610.826	0.00725206	1.53857	0.62159	up
19.99_788.5428m/z	19.9917	788.543	0.0405211	1.71336	0.776825	up
2.17_225.9165m/z	2.16792	225.917	1.3000946E-5	2.13007	1.0909	up
2.17_236.9361m/z	2.16792	236.936	0.00789587	1.83111	0.872716	up
2.19_239.9060m/z	2.18505	239.906	0.0320113	1.59964	0.67775	up
2.58_279.9854m/z	2.57928	279.985	1.8390587E-5	1.69404	0.760468	up
2.58_324.0425m/z	2.57928	324.042	0.00751797	1.57078	0.651479	up
3.17_293.9634m/z	3.17352	293.963	0.0106436	1.60029	0.678329	up
3.17_303.9922m/z	3.17352	303.992	0.00119778	1.61848	0.694643	up
3.44_550.1309m/z	3.44205	550.131	0.0483167	1.91219	-0.935226	down
3.46_233.9803m/z	3.46492	233.98	0.0411107	1.53423	0.617517	up
3.46_278.9788m/z	3.46492	278.979	1.1342945E-4	1.59998	0.678053	up
3.46_322.0296m/z	3.46492	322.03	0.0038383	1.53331	0.616647	up
3.72_311.8412m/z	3.7163	311.841	0.0305383	2.45366	-1.29493	down
3.80_364.5292m/z	3.7963	364.529	0.0475415	2.08582	-1.06061	down
3.80_390.8950m/z	3.7963	390.895	0.00821512	1.95377	-0.966261	down
3.93_289.9759m/z	3.9277	289.976	0.0122474	1.62823	0.703303	up
3.95_414.5747m/z	3.95057	414.575	0.00104262	2.18838	-1.12986	down
3.95_415.2428m/z	3.95057	415.243	0.00917949	2.18308	-1.12637	down
4.02_290.0363m/z	4.02485	290.036	0.0498207	1.86578	-0.89978	down
4.04_338.4281m/z	4.03627	338.428	0.033205	1.8359	-0.876487	down
4.04_432.2495m/z	4.03627	432.25	0.00395752	2.12506	-1.08751	down
4.04_455.8906m/z	4.03627	455.891	0.00906155	2.21334	-1.14622	down
4.04_507.2877m/z	4.03627	507.288	0.00128343	2.23009	-1.1571	down
4.04_607.3456m/z	4.03627	607.346	0.00145685	2.55111	-1.35112	down
4.05_1267.7752n	4.05342	438.254	0.0181471	2.04164	-1.02973	down
4.05_550.8047m/z	4.05342	550.805	9.204616E-4	2.17073	-1.11818	down
4.09_342.0914m/z	4.09342	342.091	0.00277872	1.90098	-0.926747	down
4.16_178.9549m/z	4.16197	178.955	0.00385173	1.58706	0.666354	up
4.16_369.9891m/z	4.16197	369.989	0.00361087	1.54193	0.624738	up
4.16_414.2723m/z	4.15625	414.272	0.0202203	1.75691	-0.813038	down
4.16_421.0476m/z	4.16197	421.048	6.197133E-4	1.92735	0.946617	up
4.16_423.0465m/z	4.16197	423.047	0.00105062	1.89592	0.922899	up
4.16_459.0463m/z	4.16197	459.046	0.0132957	1.58255	0.66225	up
4.16_596.1583n	4.16197	577.14	0.0371367	1.62638	0.701662	up
4.16_601.1059m/z	4.16197	601.106	0.0282321	1.54734	0.629786	up
4.16_603.1031m/z	4.16197	603.103	0.00876732	1.65892	0.730248	up
4.16_797.1609m/z	4.16197	797.161	0.0350748	1.78793	0.83829	up
4.20_319.9869m/z	4.19625	319.987	5.178589E-7	2.65883	1.41079	up
4.21_276.9592m/z	4.2134	276.959	7.284889E-4	1.90682	0.931171	up
4.21_278.9579m/z	4.2134	278.958	0.00237548	2.08182	1.05785	up
4.24_1268.7631n	4.24197	438.583	0.0130744	1.84175	-0.881077	down
4.26_692.3805m/z	4.26482	692.38	0.00570148	1.94516	0.95989	up
4.28_428.5779m/z	4.27623	428.578	0.00862321	2.29813	-1.20046	down
4.29_414.9025m/z	4.29338	414.902	0.00115999	2.0647	-1.04594	down
4.43_1201.6268n	4.4305	416.204	9.755129E-4	2.1033	-1.07265	down
4.45_215.0239m/z	4.44765	215.024	0.0404628	1.86993	0.902985	up
4.47_137.0252m/z	4.47052	137.025	0.0131993	1.75599	-0.812283	down
4.58_351.1586m/z	4.57907	351.159	0.0396192	1.86277	-0.897448	down
4.65_816.4340n	4.64763	420.215	1.680339E-4	3.15807	-1.65904	down
5.10_412.1777m/z	5.09902	412.178	0.00407541	2.16997	-1.11767	down
5.20_315.1325m/z	5.19613	315.132	0.00728727	2.22913	-1.15648	down
5.25_159.0674m/z	5.25328	159.067	0.00283832	1.74503	-0.803255	down
5.25_239.0575m/z	5.25328	239.058	0.0364273	2.02192	-1.01573	down
5.31_195.0880m/z	5.31041	195.088	0.00246905	2.66295	-1.41302	down
5.38_144.0805m/z	5.37898	144.08	0.0423641	1.60212	-0.679978	down
5.57_460.7611m/z	5.56754	460.761	0.0285717	1.55406	-0.636038	down
5.58_461.0104m/z	5.58469	461.01	0.0396192	1.60915	-0.686302	down
5.62_267.1196m/z	5.61897	267.12	0.0141591	1.76285	-0.817913	down
5.70_169.0761m/z	5.70467	169.076	0.0295325	2.11171	-1.07841	down
5.82_240.0535m/z	5.81894	240.054	0.033205	1.62222	-0.697973	down
5.82_426.1931m/z	5.81894	426.193	0.0366365	1.7221	-0.784172	down
5.90_826.4378m/z	5.90463	826.438	0.0259282	1.79567	0.844526	up
5.98_234.0779m/z	5.97891	234.078	0.0197854	1.75184	-0.808872	down
6.14_186.1147m/z	6.1389	186.115	0.0214789	1.87571	0.907435	up
6.14_426.1928m/z	6.1389	426.193	6.27483E-4	2.39041	-1.25726	down
6.19_137.0253m/z	6.19034	137.025	0.0390338	1.64614	0.719088	up
6.28_208.0624m/z	6.27603	208.062	0.0175518	1.9529	-0.965619	down
6.29_399.9777m/z	6.29316	399.978	0.0117666	1.66884	0.738845	up
6.44_428.2057m/z	6.43602	428.206	0.0158537	2.00485	-1.00349	down
6.81_204.0682m/z	6.80738	204.068	4.3509885E-5	2.50252	-1.32338	down
7.04_1037.5666m/z	7.04165	1037.57	0.0156483	1.97246	0.979998	up
7.04_371.1286m/z	7.04165	371.129	0.041608	1.67211	-0.741669	down
7.09_144.0458m/z	7.09308	144.046	3.7653898E-4	1.92226	-0.9428	down
7.11_866.9616m/z	7.11022	866.962	0.029623	1.73561	0.795444	up
7.14_217.1102m/z	7.1445	217.11	0.00151201	2.02127	-1.01526	down
7.20_403.1182m/z	7.19592	403.118	0.0421568	1.84875	-0.886547	down
7.30_1087.1017m/z	7.29877	1087.1	0.00713013	2.15612	1.10844	up
7.30_148.0367m/z	7.30448	148.037	0.0205194	1.82117	-0.864863	down
7.36_229.1382m/z	7.3559	229.138	0.00507352	1.50348	0.588308	up
7.39_576.8140m/z	7.39019	576.814	0.00809655	1.81546	-0.860334	down
7.64_146.0602m/z	7.6416	146.06	0.0138477	1.73642	-0.796117	down
7.78_171.1038m/z	7.77872	171.104	2.6059119E-5	1.87954	0.910383	up
7.78_385.1701m/z	7.77872	385.17	0.00105795	3.80011	-1.92604	down
7.83_345.1406m/z	7.83014	345.141	0.0114293	2.02511	-1.018	down
7.88_245.0507m/z	7.88155	245.051	0.0202203	1.86033	0.895562	up
7.92_188.1044n	7.91583	187.097	0.0151189	1.70789	-0.772212	down
7.92_271.0531m/z	7.91583	271.053	0.028716	1.75066	-0.8079	down
8.01_145.0873m/z	8.01298	145.087	0.0201094	1.56891	-0.649764	down
8.01_383.1531m/z	8.01298	383.153	0.00258905	4.02656	-2.00955	down
8.46_241.2019m/z	8.45865	241.202	0.0355795	1.53516	0.618389	up
8.46_245.1390m/z	8.45863	245.139	0.00146088	1.51942	0.603525	up
8.46_390.0654m/z	8.45863	390.065	4.5749726E-4	1.64506	0.718142	up
8.46_492.2971n	8.45863	513.272	4.4395572E-5	1.97155	0.979328	up
8.48_244.1333n	8.47578	243.126	0.0470911	1.68739	-0.754794	down
8.73_162.0572m/z	8.73288	162.057	0.034444	1.66518	-0.735674	down
8.75_129.0547m/z	8.75005	129.055	0.044744	1.79068	0.840511	up
8.78_185.1198m/z	8.78431	185.12	0.00902694	1.67152	0.741158	up
8.97_383.1542m/z	8.97287	383.154	0.00296345	3.68986	-1.88357	down
9.19_694.1800m/z	9.18998	694.18	0.0276721	1.77763	-0.829954	down
9.31_335.0260m/z	9.30997	335.026	0.0289458	1.58458	0.664097	up
9.31_790.2347n	9.30997	789.227	0.0320153	1.55227	0.634383	up
9.67_694.1798m/z	9.66993	694.18	0.0201094	1.87883	-0.909837	down
9.86_345.1487m/z	9.85849	345.149	0.0289458	1.68226	-0.750401	down
9.90_301.2158n	9.90422	346.187	0.0365644	1.92721	0.946516	up
9.93_511.2935m/z	9.92703	511.294	0.0404647	3.53416	-1.82137	down
9.96_369.0526m/z	9.96131	369.053	0.0491642	1.51146	0.595939	up
9.96_845.3155m/z	9.96131	845.316	0.0276721	1.58107	0.6609	up

## Sheet: Table S3
Table S3: Annotation of metabolites identified 555 compounds significantly altered in GA-1 patients versus controls (FC ≥ 1.5; FDR-adjusted p < 0.05, unpaired t-test), including 220 endogenous and 335 exogenous metabolites, based on open-source databases.
#	Compound	m/z	RT	CAS ID	Compound name	FDR P-value	FC ([GA] Vs [Ctrl])	Direction ([GA] Vs [Ctrl])	Classification
533	0.67_320.8901m/z	320.89	0.670933	HMDB0258931	TETRASUL	0.00371987	2.02511	down	Exogenous
469	0.69_1022.1896m/z	1022.19	0.688083	HMDB0255453	Naphthyl-2-hydroxymethyl-succinyl CoA	3.0725976E-5	1.59395	up	Exogenous
342	0.69_1025.1832m/z	1025.18	0.688083	HMDB0039933	Chrysoeriol 7-[feruloyl-(->2)-glucuronyl-(1->2)-glucuronyl-(1->3)-glucuronide]	0.0106637	1.66083	down	Exogenous
213	0.69_1085.1720m/z	1085.17	0.688083	HMDB0301625	(2S)-2-amino-4-{[(1R)-1-[(carboxymethyl)carbamoyl]-2-[(hydroxymethyl)sulfanyl]ethyl]carbamoyl}butanoyl-CoA	0.00250347	1.71992	up	Exogenous
304	0.69_110.9984n	112.006	0.688067	HMDB0248321	Aminomethanesulfonic acid	0.00273739	2.24013	down	Exogenous
205	0.69_1157.1494n	1156.14	0.688083	HMDB0069509	TG(i-24:0/i-24:0/a-25:0)[rac]	0.0444194	1.73948	down	Endogenous
25	0.69_1165.6334m/z	1165.63	0.688083	Ac2PIM2(18:1/18:2)	Ac2PIM2(18:1/18:2)	0.0491797	2.17259	up	Endogenous
408	0.69_158.9782m/z	158.978	0.688083	HMDB0302191	Hexa-1,5-dienyl trisulfide	0.0155774	2.08667	down	Exogenous
242	0.69_229.8828n	230.89	0.688067	HMDB0245429	2,3,4,5-Tetrachlorophenol	0.0219996	2.73376	down	Exogenous
513	0.69_272.9599m/z	272.96	0.688083	HMDB0012285	Ribose-1-arsenate	0.00134211	1.7221	down	Exogenous
13	0.69_442.3477m/z	442.348	0.688067	HMDB0013340	3-Hydroxy-9Z-octadecenoylcarnitine	0.0254081	1.5539	up	Endogenous
24	0.69_479.3495m/z	479.35	0.688067	HMDB0241802	9-(3,4-Dimethyl-5-propylfuran-2-yl)nonanoylcarnitine	0.0170849	2.32787	up	Endogenous
119	0.69_565.3354m/z	565.335	0.688083	MGDG(18:3/4:0)	MGDG(18:3/4:0)	0.00627612	6.41289	down	Endogenous
33	0.69_577.8143m/z	577.814	0.688083	HMDB0293188	CDP-DG(PGJ2/a-25:0)	1.84392E-4	1.8109	up	Endogenous
31	0.69_578.8176m/z	578.818	0.688083	HMDB0293229	CDP-DG(a-25:0/20:4(8Z,11Z,14Z,17Z)-2OH(5S,6R))	4.4384823E-4	1.91932	down	Endogenous
288	0.69_633.8130m/z	633.813	0.688083	HMDB0247226	7-AAD, 7-Aminoactinomycin D	3.963482E-4	1.94529	up	Exogenous
422	0.69_642.7962m/z	642.796	0.688083	HMDB0253537	Iodoxamic acid	1.9387009E-4	2.12255	down	Exogenous
293	0.69_643.7951m/z	643.795	0.688083	HMDB0247605	9-O-Acetyl-GD3	6.7392155E-4	2.51605	down	Exogenous
547	0.69_692.7654m/z	692.765	0.688083	HMDB0250010	Urotensin II	2.7898343E-5	1.77763	down	Exogenous
417	0.69_693.7759m/z	693.776	0.688083	HMDB0254087	II3Neu5-Acggose4-2-d-erythro-1,3-dihydroxy-2-dichloroacetamide-4-trans-octadacene	1.4241844E-5	2.10462	up	Exogenous
224	0.69_776.2606n	775.253	0.688083	CSID30791492	1-(3,4-Dimethoxybenzyl)-6,7-dimethoxyisoquinoline sulfate (2:1)	1.0143734E-4	1.93125	up	Exogenous
464	0.69_800.7765m/z	800.776	0.688083	CSID113381167	N-[(2S,3R,4E)-1,3-Dihydroxy-4-octadecen-2-yl]-35-hydroxypentatriacontanamide	0.0422969	2.21898	down	Exogenous
360	0.69_825.2532m/z	825.253	0.688083	HMDB0244792	Dibenzo{[f,f']-4,4',7,7'-tetraphenyl}diindeno[1,2,3-cd:1',2',3'-lm]perylene	0.00928682	1.95345	down	Exogenous
204	0.69_837.7348m/z	837.735	0.688083	HMDB0055688	TG(20:5(5Z,8Z,11Z,14Z,17Z)/14:0/O-18:0)	1.214187E-4	1.54877	up	Endogenous
501	0.69_838.2366m/z	838.237	0.688083	HMDB0304471	precorrin-2	0.00537417	1.94516	up	Exogenous
203	0.69_841.7327m/z	841.733	0.688083	HMDB0043426	TG(15:0/18:3(6Z,9Z,12Z)/18:0)	6.3021034E-5	1.65615	up	Endogenous
173	0.69_852.7191m/z	852.719	0.688083	PE(P-20:0/26:0)	PE(P-20:0/26:0)	0.00104582	2.22295	down	Endogenous
79	0.69_875.2486m/z	875.249	0.688083	HMDB0001137	Hydroxymethylbilane	0.0206519	2.10299	down	Exogenous
352	0.69_890.2329m/z	890.233	0.688083	HMDB0244566	Cyclo(Ac-cys-asn-dmt-amf-gly-asp-cys)	0.0116582	1.80465	down	Exogenous
365	0.69_896.2229m/z	896.223	0.688083	HMDB0251362	Dilactitol tyramine	0.00179196	2.07013	down	Exogenous
164	0.69_897.7084n	460.852	0.688067	HMDB0008547	PC(22:0/22:2(13Z,16Z))	0.0249305	2.8082	down	Endogenous
22	0.69_902.2179m/z	902.218	0.688083	HMDB0300588	6-Methylnonanoyl-CoA	2.8453948E-4	1.84172	down	Endogenous
509	0.69_955.2118m/z	955.212	0.688083	HMDB0301871	Quercetin 3-(6''''-p-coumarylsophorotrioside)	7.284889E-4	1.60212	down	Exogenous
71	0.69_971.6916m/z	971.692	0.688083	GPIns(19:0/26:1)	GPIns(19:0/26:1)	0.0123429	1.83059	down	Endogenous
221	0.71_151.0364m/z	151.036	0.7052	HMDB0040594	(Â±)-Furaneol	0.0112515	2.10357	down	Exogenous
227	0.71_192.9407m/z	192.941	0.7052	HMDB0029643	1,3,5-Trichloro-2-methoxybenzene	0.00300235	2.39199	up	Exogenous
521	0.71_264.9911m/z	264.991	0.705217	HMDB0258572	Sulfachlorpyridazine	0.0493265	2.50252	down	Exogenous
452	0.71_282.9397m/z	282.94	0.705217	HMDB0254527	Methidathion	0.030448	2.1889	down	Exogenous
489	0.71_286.8922m/z	286.892	0.705217	HMDB0256259	Pentafluorobenzenesulfonyl chloride	0.00713957	1.90098	down	Exogenous
425	0.71_596.7974m/z	596.797	0.705217	HMDB0253566	Ipodate	9.213336E-4	1.86129	down	Exogenous
405	0.71_674.7952m/z	674.795	0.705217	HMDB0252761	H-Ala-gln-asp-phe-val-gln-trp-leu-met-asn-thr-OH	0.0289458	2.4549	down	Exogenous
241	0.72_206.9747m/z	206.975	0.722367	HMDB0032982	2,2'-Dithenyl sulfide	5.284867E-4	1.65992	down	Exogenous
421	0.72_356.9273m/z	356.927	0.722367	HMDB0253524	IODODIFLUNISAL	0.0308545	2.38544	down	Exogenous
436	0.72_649.8091m/z	649.809	0.722367	HMDB0253805	Kisspeptin-10	0.0425857	1.68679	up	Exogenous
264	0.74_198.9270m/z	198.927	0.7395	HMDB0031252	3-Iodopropanoic acid	5.750966E-4	1.86594	down	Endogenous
305	0.74_226.9679m/z	226.968	0.7395	CSID56400	Ammonium persulfate	0.0220299	1.76519	down	Exogenous
184	0.76_154.9748m/z	154.975	0.75665	HMDB0000816	Phosphoglycolic acid	0.00501932	2.82737	down	Endogenous
530	0.76_384.9356m/z	384.936	0.75665	HMDB0258870	Tetrachlorobisphenol A	0.0071398	1.73642	down	Endogenous
460	0.76_520.9124m/z	520.912	0.75665	HMDB0001059	myo-Inositol 1,3,4,5-tetrakisphosphate	0.0117207	2.58857	down	Exogenous
301	0.76_741.8540m/z	741.854	0.75665	HMDB0248152	Allatotropin (Manduca sexta)	0.0108148	2.85381	down	Exogenous
313	0.76_816.8151m/z	816.815	0.75665	HMDB0003458	Aquacobalamin	0.0212443	1.56629	up	Exogenous
322	0.77_180.9725m/z	180.973	0.773783	HMDB0248987	Benzenesulfonyl fluoride	0.00184511	1.73792	down	Exogenous
369	0.77_316.9475m/z	316.948	0.773783	HMDB0031780	Dithianon	0.00537417	1.94658	down	Exogenous
182	0.77_689.3409m/z	689.341	0.773783	HMDB0116536	PGP(i-12:0/i-12:0)	0.0261247	2.15686	up	Endogenous
359	0.77_763.2775m/z	763.278	0.773783	HMDB0302059	Diarctigenin	0.0479492	1.70418	down	Exogenous
550	0.79_1180.6504m/z	1180.65	0.7852	HMDB0247210	Vasoactive intestinal peptide (10-28)	0.0241226	1.87883	down	Exogenous
433	0.79_208.8841m/z	208.884	0.7852	HMDB0253698	isothiocyanate carbon	0.00999256	2.06667	up	Exogenous
375	0.79_442.8038m/z	442.804	0.7852	HMDB0251794	Endosulfan sulfate	0.017336	1.62522	up	Exogenous
432	0.81_172.0234m/z	172.023	0.808067	HMDB0253694	Isosorbide 2-nitrate	0.00296135	1.57452	down	Exogenous
275	0.81_199.0344m/z	199.034	0.808067	HMDB0135651	4-Methoxycinnamic acid	0.00124453	1.7482	down	Exogenous
289	0.81_221.9998m/z	222	0.808067	HMDB0247241	7-Chlorokynurenic acid	0.0131895	1.6465	down	Exogenous
85	0.81_225.0632m/z	225.063	0.808067	HMDB0000929	L-Tryptophan	0.0161805	2.74016	down	Endogenous
273	0.81_254.9209m/z	254.921	0.808067	HMDB0257945	4,5-Dinitro-7,8-dithiabicyclo[4.2.0]octa-1(6),2,4-triene-2-carboxylic acid	0.00600807	1.64371	up	Exogenous
475	0.81_270.8960m/z	270.896	0.808067	HMDB0255669	Nitroxinil	0.0197854	1.69404	up	Exogenous
299	0.81_349.0277m/z	349.028	0.808067	CSID94567	Aflatoxin Q1	0.00226142	1.71203	down	Exogenous
361	0.81_432.9871m/z	432.987	0.808067	HMDB0003536	dIDP	0.001351	1.68133	down	Endogenous
392	0.81_443.9737m/z	443.974	0.808067	HMDB0060639	Gemcitabine diphosphate	0.00188462	2.01638	down	Exogenous
498	0.81_459.9480m/z	459.948	0.808067	HMDB0015419	Polythiazide	0.0168916	2.65883	up	Exogenous
423	0.81_606.7613m/z	606.761	0.808067	HMDB0253552	Iotroxate	8.0141274E-4	1.68096	down	Exogenous
397	0.82_275.1131n	258.11	0.819483	HMDB0028817	Glutamylglutamine	0.0012604	3.00831	down	Endogenous
444	0.82_296.0661m/z	296.066	0.819483	HMDB0246946	L-Chlorozotocin	0.0236284	2.00148	up	Exogenous
483	0.83_131.0821m/z	131.082	0.8252	HMDB0000214	Ornithine	0.0178841	2.18308	down	Endogenous
358	0.83_145.0622m/z	145.062	0.8252	HMDB0003423	D-Glutamine	0.0201094	1.94259	down	Endogenous
244	0.83_189.9935m/z	189.993	0.8252	HMDB0245001	2-Amino-6-chloropurine	0.0012604	2.34895	up	Exogenous
540	0.84_134.8953m/z	134.895	0.84235	HMDB0259173	Trichlorofluoromethane	0.0279033	1.51942	up	Exogenous
243	0.84_204.0053m/z	204.005	0.84235	HMDB0244992	2-Amino-4-phosphonobutyric acid	0.0153726	1.76158	down	Exogenous
214	0.84_215.0335m/z	215.033	0.84235	CSID7822601	(2Z,4Z,6E,8E)-2,4,6,8-Decatetraenedioic acid	0.0135484	1.53428	up	Endogenous
390	0.84_217.0330m/z	217.033	0.84235	HMDB0000565	galactonate	0.0104194	1.68762	down	Exogenous
108	0.84_262.0463n	261.039	0.84235	HMDB0001530	Mannitol 1-phosphate	0.00104582	4.11921	down	Exogenous
245	0.84_284.0010m/z	284.001	0.836633	HMDB0245083	2-Cl-IB-Meca	0.0443312	2.62552	down	Exogenous
532	0.86_144.8711m/z	144.871	0.859483	HMDB0258930	tetraphosphorus	1.6284672E-7	3.80011	down	Exogenous
511	0.86_165.0411m/z	165.041	0.859483	HMDB0000867	ribonate	0.0226709	2.11171	down	Exogenous
286	0.86_176.0579m/z	176.058	0.859483	HMDB0247221	7-(2-Hydroxyethyl)guanine	7.9403064E-5	2.7215	down	Endogenous
517	0.86_253.0116m/z	253.012	0.859483	HMDB0258272	Shikimate-3-phosphate	0.00562133	1.64614	up	Exogenous
396	0.86_274.1062m/z	274.106	0.859483	HMDB0028833	Glutamyl-Gamma-glutamate	0.00387882	1.6539	down	Endogenous
383	0.86_333.0894n	354.064	0.859483	HMDB0251997	Ethalfluralin	0.0113556	2.01893	down	Exogenous
40	0.86_392.0218m/z	392.022	0.859483	HMDB0001508	dADP	0.0327261	2.32776	up	Endogenous
346	0.87_355.0668n	356.074	0.870917	HMDB0259496	Clopidogrel active metabolite	0.00893229	1.66896	down	Exogenous
395	0.88_180.0643n	179.057	0.876633	HMDB0000122	glucose	0.0157052	2.22674	down	Endogenous
419	0.88_289.0535m/z	289.054	0.876633	HMDB0000195	Inosine	0.00105795	1.83594	down	Endogenous
285	0.88_298.0732n	279.055	0.876633	HMDB0242752	6-Methylthioinosine	0.00179196	1.58748	up	Endogenous
474	0.88_315.0414m/z	315.041	0.876633	HMDB0000229	Nicotinamide ribotide	5.4102195E-5	2.13007	up	Exogenous
217	0.88_488.9362m/z	488.936	0.876633	HMDB0242215	(-)-Marinopyrrole A	0.00808754	3.2785	up	Exogenous
10	0.88_491.9781n	472.96	0.876633	HMDB0003537	2'-Deoxyinosine triphosphate	3.2019298E-4	3.12646	down	Endogenous
290	0.89_237.0493m/z	237.049	0.893767	CSID30791683	8-Hydroxyalanylclavam	3.266688E-4	1.59172	up	Exogenous
52	0.89_254.9894m/z	254.989	0.893767	HMDB0003976	D-Glucuronic acid 1-phosphate	6.25286E-4	1.51362	up	Exogenous
269	0.89_256.0619m/z	256.062	0.893767	HMDB0032776	3-Oxo-carbofuran	2.6127382E-6	1.85923	down	Exogenous
409	0.89_268.8046m/z	268.805	0.893767	HMDB0253119	Hexachlorocyclopentadiene	0.00226142	2.31036	down	Exogenous
539	0.89_286.7784m/z	286.778	0.893767	HMDB0256348	Trichloro[(trichloromethyl)peroxy]methane	0.00149898	1.53516	up	Exogenous
531	0.89_290.0712n	271.053	0.893767	HMDB0258824	Tetraethyl pyrophosphate	1.4084787E-5	1.87954	up	Exogenous
462	0.89_329.0383m/z	329.038	0.893767	HMDB0248543	N-(4-Methoxybenzyl)-N'-(5-nitro-1,3-thiazol-2-YL)urea	4.2013073E-4	1.86628	down	Exogenous
367	0.89_336.0558n	335.049	0.893767	HMDB0303556	Disodium ethylenediaminetetraacetate	2.6268265E-4	2.16102	down	Exogenous
545	0.89_352.9973m/z	352.997	0.893767	HMDB0259718	uric acid citrate	4.1043037E-5	1.67152	up	Exogenous
430	0.89_394.0008n	374.983	0.893767	HMDB0240537	Isorhamnetin 3-sulfate	5.3293577E-5	2.38627	down	Exogenous
512	0.91_149.0464m/z	149.046	0.910917	HMDB0000283	Ribose	6.828911E-4	1.62222	down	Endogenous
66	0.91_192.0869m/z	192.087	0.9052	HMDB0002497	Glycochenodeoxycholate-3-sulfate	8.721247E-5	2.33442	up	Exogenous
300	0.91_249.0282m/z	249.028	0.9052	HMDB0248119	Alclofenac	1.0872763E-5	3.20337	down	Exogenous
212	0.91_256.0614n	298.095	0.9052	HMDB0030809	(2R,3S)-Piscidic acid	1.9180081E-5	3.43749	down	Exogenous
384	0.91_292.0897n	291.082	0.910917	HMDB0252065	Ethylenediamine tetraacetate	4.6071687E-5	2.27384	down	Exogenous
427	0.91_317.0571m/z	317.057	0.9052	HMDB0253592	Isatoribine	0.00104582	2.33776	down	Exogenous
239	0.91_606.1649n	605.158	0.910917	CSID24844189	2-(5-Hydroxy-7,8-dimethoxy-4-oxo-4H-chromen-2-yl)phenyl 4-O-[(2E)-3-phenyl-2-propenoyl]-beta-D-threo-hexopyranoside	2.6127382E-6	3.7173	up	Exogenous
234	0.92_128.0736m/z	128.074	0.922333	HMDB0035359	1-Deoxynojirimycin	7.891177E-6	2.25845	down	Exogenous
121	0.92_174.0641n	216.098	0.922333	HMDB0006028	N-Acetylasparagine	8.336005E-4	2.59987	down	Endogenous
456	0.92_207.1115n	230.101	0.922333	HMDB0014634	Miglitol	1.2987452E-4	2.32805	down	Exogenous
546	0.92_227.0663m/z	227.066	0.922333	HMDB0000296	uridine	6.8612186E-5	3.68986	down	Endogenous
480	0.93_224.9814m/z	224.981	0.92805	HMDB0060013	O-methoxycatechol-O-sulphate	5.5453987E-5	1.53331	up	Endogenous
246	0.93_306.0595m/z	306.059	0.92805	HMDB0245130	2-Fluoroadenosine	0.0161512	1.86165	down	Exogenous
298	0.93_309.0422m/z	309.042	0.92805	HMDB0030479	Aflatoxin M1	5.4494967E-4	5.22414	down	Exogenous
549	0.93_314.0724n	313.065	0.92805	HMDB0005033	Valdecoxib	8.721247E-5	1.55227	up	Exogenous
12	0.93_347.0626n	346.055	0.92805	HMDB0003540	3'-AMP	0.0252505	2.0706	down	Endogenous
76	0.93_363.0613n	362.054	0.92805	HMDB0001397	Guanosine monophosphate	1.3963379E-5	1.75515	up	Endogenous
287	0.93_410.0612n	431.036	0.92805	HMDB0030560	7,11,12-Triacetoxycoumestan	1.0011774E-8	1.58592	up	Endogenous
324	0.93_414.0449m/z	414.045	0.92805	HMDB0249116	beta-Cyfluthrin	1.7803635E-4	2.3602	down	Exogenous
198	0.93_421.9896m/z	421.99	0.92805	HMDB0060504	S-(1,2-Dichlorovinyl)glutathione	0.00964602	2.24237	down	Exogenous
334	0.93_447.0116m/z	447.012	0.92805	HMDB0249679	carlliiionaln	5.830043E-7	2.24901	down	Exogenous
312	0.93_460.1231n	481.098	0.92805	HMDB0248531	Apremilast	0.0470911	2.06412	down	Exogenous
38	0.93_463.9608m/z	463.961	0.92805	HMDB0000082	Cytidine triphosphate	1.0615023E-4	1.85688	up	Endogenous
268	0.93_477.9509m/z	477.951	0.92805	HMDB0060076	3'-Monoiodo-L-thyronine 4'-O-sulfate	0.0371715	2.42125	down	Exogenous
39	0.93_481.9841m/z	481.984	0.92805	HMDB0000082	Cytidine triphosphate	4.7792055E-4	1.78454	up	Endogenous
8	0.93_488.9898m/z	488.99	0.92805	HMDB0246182	2,6-Dichloro-N-[4-chloro-3-(2-dimethylaminoethoxy)phenyl]-4-(trifluoromethyl)benzenesulfonamide	8.0141274E-4	1.8476	down	Exogenous
418	0.93_533.1059n	514.088	0.92805	HMDB0060922	Indomethacin acyl glucuronide	0.00134211	2.08856	up	Endogenous
477	0.93_639.1554n	638.148	0.92805	HMDB0061164	N-Trifluoroacetyladriamycin	3.8172392E-4	1.61848	up	Exogenous
455	0.93_650.1157n	649.108	0.92805	HMDB0039183	Methyl 3,4,6-tri-O-galloyl-beta-D-glucopyranoside	0.00503394	2.25778	down	Exogenous
403	0.93_694.1276n	693.12	0.92805	HMDB0033274	Guavin B	3.761307E-6	1.80497	down	Exogenous
123	0.94_147.0526n	189.086	0.939467	HMDB0002931	N-Acetylserine	1.4084787E-5	1.85772	down	Endogenous
450	0.94_159.0520n	160.059	0.939467	HMDB0034442	L-trans-alpha-Amino-2-carboxycyclopropaneacetic acid	0.00145685	1.52825	down	Exogenous
366	0.94_166.0241m/z	166.024	0.939467	CSID30778502	Diphenol glucuronide	0.00185831	1.88991	down	Exogenous
335	0.94_203.1365m/z	203.136	0.939467	HMDB0000062	carnitine	8.1072227E-7	2.20859	down	Endogenous
148	0.94_229.1532m/z	229.153	0.939467	HMDB0262975	PA(20:4(5E,8Z,12Z,14Z)-OH(11R)/14:0)	0.0115317	2.75993	down	Endogenous
265	0.94_230.1533m/z	230.153	0.939467	HMDB0304135	3-methoxy-4-hydroxy-5-all-trans-heptaprenylbenzoate	0.0172962	2.50473	down	Exogenous
446	0.94_233.0734m/z	233.073	0.939467	HMDB0031988	Licorice glycoside B	0.0225954	1.89513	up	Exogenous
233	0.94_264.0971n	247.094	0.939467	HMDB0036544	1'-Acetoxyeugenol acetate	7.762445E-7	1.6169	up	Exogenous
229	0.94_286.1001m/z	286.1	0.939467	HMDB0244265	10-Deacetyltaxol	0.0350748	1.85028	up	Exogenous
373	0.94_292.0897n	293.097	0.939467	HMDB0015109	Edetic Acid	1.3787398E-4	1.56097	up	Exogenous
519	0.94_332.0543m/z	332.054	0.939467	HMDB0060872	Sorafenib beta-D-Glucuronide	7.892854E-5	1.66884	up	Exogenous
240	0.94_379.1001m/z	379.1	0.939467	HMDB0039332	2''-(6''-p-Coumaroylglucosyl)quercitrin	0.0225954	2.83381	up	Exogenous
368	0.94_409.0364n	392.033	0.939467	HMDB0304828	Disodium guanylate	0.00379216	1.85725	down	Exogenous
451	0.94_445.9730m/z	445.973	0.939467	HMDB0003625	Mercury	2.7213054E-4	1.92632	up	Exogenous
272	0.94_606.1332n	326.056	0.939467	HMDB0039973	4',4''-Dihydroxyanigorootin	0.0126128	1.73527	down	Endogenous
9	0.95_470.9796m/z	470.98	0.945183	HMDB0246182	2,6-Dichloro-N-[4-chloro-3-(2-dimethylaminoethoxy)phenyl]-4-(trifluoromethyl)benzenesulfonamide	0.00669966	1.70284	up	Exogenous
448	0.96_133.0151m/z	133.015	0.962333	HMDB0000156	L-Malic acid	3.323125E-4	1.51241	up	Endogenous
516	0.96_177.0856m/z	177.086	0.956617	HMDB0029032	Serylalanine	1.3235933E-7	2.39041	down	Exogenous
56	0.99_235.0910m/z	235.091	0.9909	HMDB0029158	gamma-Glutamylserine	0.0061105	1.53684	down	Exogenous
208	1.01_565.0536m/z	565.054	1.01375	HMDB0000286	Uridine diphosphate glucose	0.0196755	2.69395	down	Endogenous
297	1.08_426.0255m/z	426.026	1.07662	HMDB0001341	ADP	0.00472712	2.32939	down	Endogenous
404	1.16_196.0499m/z	196.05	1.16232	CSID4698034	Haemostop	0.035644	1.93394	down	Exogenous
228	1.18_145.0135m/z	145.013	1.17945	HMDB0244205	1,4-Diacetoxy-2,3-dicyanobenzene	0.0401503	1.70731	up	Exogenous
332	1.18_275.0868m/z	275.087	1.17945	HMDB0249656	Carboxydextran	0.0206519	1.82636	down	Exogenous
507	1.20_130.0486m/z	130.049	1.19658	HMDB0000243	pyruvate	0.0326914	2.02192	down	Endogenous
171	1.20_242.1568m/z	242.157	1.19658	HMDB0260741	PE(20:5(6E,8Z,11Z,14Z,17Z)-OH(5)/14:1(9Z))	6.197133E-4	1.9754	down	Endogenous
466	1.20_258.0339m/z	258.034	1.19658	HMDB0304432	N6-(delta2-isopentenyl)-adenosine 5'-diphosphate	0.0136218	1.77893	down	Endogenous
325	1.20_290.1338m/z	290.134	1.19658	HMDB0249316	Bms-275183	0.0469154	1.63576	up	Exogenous
75	1.30_362.0538m/z	362.054	1.29943	HMDB0240587	Guanosine 3'-monophosphate	1.8073501E-6	1.54881	down	Endogenous
248	1.32_147.0306m/z	147.031	1.31658	HMDB0000606	2-Hydroxyglutaric acid	1.0528962E-5	2.19382	down	Exogenous
83	1.33_234.0642m/z	234.064	1.33372	HMDB0000727	L-Threoneopterin	0.0115344	2.25004	down	Exogenous
351	1.33_293.9666m/z	293.967	1.33372	HMDB0250621	Cyclanilide	2.2066777E-6	2.05863	down	Endogenous
482	1.35_288.1230m/z	288.123	1.35087	HMDB0005765	Ophthalmic acid	0.00343993	2.08582	down	Endogenous
54	1.40_128.0341m/z	128.034	1.40228	HMDB0060475	DL-Glutamate	0.00106213	1.54326	up	Endogenous
197	1.40_279.0610m/z	279.061	1.40228	HMDB0000884	Ribothymidine	0.0131895	2.14127	down	Endogenous
379	1.40_302.0234m/z	302.023	1.40228	HMDB0240515	Equol 4'-sulfate	0.00245046	2.79601	up	Exogenous
279	1.40_341.0334m/z	341.033	1.40228	CSID74852041	5-(3-Hydroxy-4-methoxyphenyl)-4-(sulfooxy)pentanoic acid	0.0136218	1.88046	down	Exogenous
347	1.55_155.9759m/z	155.976	1.55083	HMDB0250359	Clopidol	0.0172646	1.8235	down	Exogenous
371	1.57_260.9899m/z	260.99	1.56798	HMDB0256394	Dnpns	0.0404628	1.65527	down	Exogenous
323	1.59_321.0727n	302.055	1.59083	HMDB0013220	Beta-Citryl-L-glutamic acid	0.0210023	1.91936	down	Exogenous
497	1.68_200.9739m/z	200.974	1.67653	HMDB0060689	Phosphoramide mustard	0.0343868	1.78793	up	Exogenous
282	1.91_379.1016m/z	379.102	1.9108	HMDB0037437	6''-(4-Hydroxycinnamoyl)astragalin 4'-glucoside	0.0276076	1.52734	down	Exogenous
493	10.01_650.1856m/z	650.186	10.007	HMDB0301895	Peonidin acetyl 3,5-diglucoside	0.0297307	1.58255	up	Exogenous
207	10.06_343.1339m/z	343.134	10.0585	HMDB0029117	Tyrosyl-Tyrosine	0.00789587	2.21526	down	Endogenous
508	10.13_369.1703m/z	369.17	10.127	HMDB0036587	Quassin	1.8827372E-8	2.66295	down	Exogenous
281	10.23_401.0898m/z	401.09	10.2299	CSID10289868	5,7-Dihydroxy-2-(4-hydroxy-3,5-dimethoxyphenyl)-3,6,8-trimethoxy-4H-chromen-4-one	0.00757621	1.68586	down	Exogenous
292	10.28_173.1197m/z	173.12	10.2813	CSID121694	9-Hydroxynonanoic acid	0.00468866	3.98208	down	Exogenous
385	10.35_445.1178m/z	445.118	10.3498	HMDB0252182	Febantel	3.647723E-6	2.01532	down	Exogenous
504	10.37_327.1434m/z	327.143	10.367	HMDB0256857	Prostaglandin M	0.0390846	1.86277	down	Endogenous
132	10.49_413.2021m/z	413.202	10.487	HMDB0241920	N-Palmitoyl Arginine	1.7181443E-4	4.15979	down	Endogenous
257	10.57_546.0162m/z	546.016	10.5727	HMDB0257282	3,4-Difluoro-2-[(2-Fluoro-4-Iodophenyl)amino]-N-(2-Hydroxyethoxy)-5-[(3-Oxo-1,2-Oxazinan-2-Yl)methyl]benzamide	0.0422861	2.9329	down	Exogenous
55	10.59_537.0677m/z	537.068	10.5898	CSID30791081	dTDP-beta-L-rhodinose	0.00627917	1.57964	down	Endogenous
134	10.71_242.1767m/z	242.177	10.7098	HMDB0013286	N-Undecanoylglycine	0.00767597	2.80582	down	Endogenous
14	10.71_310.1663m/z	310.166	10.7098	HMDB0241677	3-Hydroxyheptanoylcarnitine	0.00410309	2.55402	up	Endogenous
216	10.71_369.2314m/z	369.231	10.7098	CSID113369865	(5Z,8S,9Z,11S)-8,11-Dihydroxy-11-[(2S,4S,5S)-4-hydroxy-5-pentyltetrahydro-2-furanyl]-5,9-undecadienoic acid	0.00485783	1.90303	up	Exogenous
362	10.79_426.0697n	427.077	10.7898	HMDB0251264	Diflunisal glucuronide ether	0.0463873	1.70951	down	Exogenous
458	10.80_221.0819m/z	221.082	10.7955	HMDB0002056	Monoisobutyl phthalic acid	0.00347015	1.89275	down	Exogenous
378	10.85_445.1186m/z	445.119	10.8469	HMDB0015014	Eprosartan	2.11471E-5	1.99339	down	Exogenous
201	10.86_367.1597m/z	367.16	10.8641	HMDB0002833	Testosterone sulfate	4.6304107E-4	5.01984	down	Exogenous
18	10.95_213.1514m/z	213.151	10.9498	HMDB0010727	3-Oxododecanoic acid	3.0667288E-4	3.37007	up	Endogenous
1	10.95_353.2357m/z	353.236	10.9498	CSID4444062	(+)-Prostaglandin F2alpha	0.00328022	1.69442	up	Exogenous
321	11.03_427.2007m/z	427.201	11.0298	CSID19966376	Bendazac L-lysine	0.0480417	1.62043	down	Endogenous
232	11.05_369.2307m/z	369.231	11.0469	CSID4446174	19(R)-hydroxy Prostaglandin F2Î±	0.0024132	3.35115	down	Endogenous
492	11.08_618.1585m/z	618.159	11.0812	HMDB0041171	Peonidin 3-lathyroside	0.00524334	1.89592	up	Exogenous
19	11.12_292.1228m/z	292.123	11.1155	HMDB0241872	4-(Methylsulfanyl)-2-oxobutanoylcarnitine	0.0396088	2.47148	up	Exogenous
44	11.12_411.1869m/z	411.187	11.1155	HMDB0000569	Deoxypyridinoline	0.00347015	1.69996	down	Exogenous
382	11.20_429.1954m/z	429.195	11.2012	HMDB0010349	Estradiol-17alpha 3-D-glucuronoside	2.4176556E-4	1.74223	down	Endogenous
470	11.20_480.1270m/z	480.127	11.2012	HMDB0038598	Narceinone	1.4598241E-4	1.86446	down	Exogenous
302	11.20_490.1563m/z	490.156	11.2012	CSID110199	ALMOTRIPTAN MALATE	9.6045685E-4	1.72856	up	Exogenous
364	11.22_227.0737m/z	227.074	11.2183	HMDB0039493	Dihydrowyerone acid	0.0384652	1.78244	down	Exogenous
20	11.24_329.2346m/z	329.235	11.2355	HMDB0030936	5,8,12-Trihydroxy-9-octadecenoic acid	0.0396088	2.04416	up	Exogenous
398	11.24_397.2237m/z	397.224	11.2355	HMDB0252758	Glutamylleucylarginine	0.00527272	2.22139	down	Endogenous
17	11.25_185.1198m/z	185.12	11.2526	HMDB0010724	3-Oxodecanoic acid	9.543296E-4	2.00939	up	Exogenous
307	11.25_369.1787m/z	369.179	11.2526	HMDB0002759	Androsterone sulfate	0.0170463	1.79754	up	Endogenous
465	11.39_369.2296m/z	369.23	11.3897	HMDB0255030	N-[1'-(Aminocarbonyl)-2',2'-dimethylpropyl]-1-(cyclohexylmethyl)-1h-indazole-3-carboxamide	0.00652294	1.55328	down	Exogenous
402	11.48_399.1849m/z	399.185	11.4754	CSID4476550	Gomisin H	2.2066777E-6	1.55057	down	Exogenous
463	11.53_312.1029m/z	312.103	11.5269	HMDB0255014	N-(4-Methylphenyl)diphenimide	0.0407262	2.11031	down	Endogenous
36	11.70_397.2082m/z	397.208	11.6983	HMDB0007007	CPA(18:2(9Z,12Z)/0:0)	5.88943E-5	1.85343	up	Endogenous
109	11.73_227.1675m/z	227.167	11.7325	HMDB0072874	MG(0:0/10:0/0:0)	0.0108148	6.04355	down	Endogenous
27	11.76_262.0800n	245.077	11.7612	HMDB0028752	Aspartyl-Glutamate	0.0277013	1.73698	up	Endogenous
406	11.83_646.1900m/z	646.19	11.8297	HMDB0005782	Hesperetin	0.0137866	2.37607	down	Exogenous
415	11.88_353.0820m/z	353.082	11.8811	HMDB0240531	Hydroxytyrosol 4'-glucuronide	0.0485016	3.5948	down	Endogenous
258	11.89_243.0351m/z	243.035	11.8868	HMDB0245870	3-Fluoro-5-[(pyridin-3-yl)ethynyl]benzonitrile	3.647723E-6	2.88197	down	Exogenous
538	11.89_334.0390m/z	334.039	11.8868	HMDB0259159	Triazophos	6.109815E-5	4.02656	down	Exogenous
21	12.02_369.1763m/z	369.176	12.0183	HMDB0006278	5a-Dihydrotestosterone sulfate	0.0497385	1.86321	up	Exogenous
247	12.14_187.1352m/z	187.135	12.1382	HMDB0094656	2-Hydroxydecanoate	0.0196755	1.87466	down	Endogenous
303	12.17_295.6377m/z	295.638	12.1668	HMDB0034441	Americine	0.0229144	2.77464	down	Exogenous
5	12.22_243.1613m/z	243.161	12.2239	HMDB0002327	1,11-Undecanedicarboxylic acid	0.00361087	2.23369	down	Endogenous
431	12.24_483.1279m/z	483.128	12.2354	HMDB0033323	Isosilychristin	1.13027545E-5	2.06482	down	Exogenous
518	12.34_250.0606m/z	250.061	12.3383	HMDB0257405	S-Methylthiocitrulline	0.0146075	1.9529	down	Exogenous
345	12.34_283.1116m/z	283.112	12.3383	HMDB0035167	Cinncassiol C1 19-glucoside	0.00328022	2.4524	down	Exogenous
472	12.34_289.0970m/z	289.097	12.3383	HMDB0031991	Negletein 6-[rhamnosyl-(1->2)-fucoside]	0.00906155	1.50403	up	Exogenous
223	12.34_383.1787m/z	383.179	12.3383	HMDB0040566	[6]-Gingerdiol 3-acetate	4.2013073E-4	3.69968	up	Exogenous
510	12.34_438.2229n	242.101	12.3383	HMDB0015019	Quinapril	0.0416856	1.55406	down	Exogenous
548	12.34_498.2026n	272.091	12.3383	240801	Val Glu His Asp	6.3293846E-4	1.58458	up	Exogenous
146	12.34_522.2214n	284.1	12.3383	HMDB0266529	PA(2:0/5-iso PGF2VI)	0.0145446	3.44065	up	Endogenous
523	12.34_534.1455n	517.142	12.3383	HMDB0258604	Sulfosuccinimidyl 6-(biotinamido)hexanoate	0.00137282	1.67211	down	Exogenous
186	12.34_583.2562m/z	583.256	12.3383	HMDB0256524	PI(20:5(5Z,8Z,11Z,14Z,17Z)/0:0)	1.5503285E-4	1.54212	up	Endogenous
344	12.36_264.1196n	265.127	12.3554	HMDB0033832	Cinnamyl cinnamate	0.0108148	1.92961	down	Exogenous
461	12.40_511.2656n	510.258	12.3953	CSID74849509	N-(3-{[4-(2,7-Dihydro-1,2-oxazepin-4-yl)-2-pyrimidinyl]amino}-4-methylphenyl)-4-[(4-methyl-1-piperazinyl)methyl]benzamide	0.0083771	2.14346	down	Exogenous
140	12.43_333.2090m/z	333.209	12.4296	HMDB0304442	octadecenedioate	0.00349413	1.83753	down	Endogenous
131	12.50_395.1911m/z	395.191	12.4982	HMDB0241920	N-Palmitoyl Arginine	2.8031149E-5	2.06232	down	Endogenous
407	12.58_339.0740m/z	339.074	12.5782	HMDB0041742	Hesperetin 3',7-O-diglucuronide	0.0327568	2.24751	down	Endogenous
337	12.58_356.0749m/z	356.075	12.5782	HMDB0249785	Ceftolozane	0.0354197	1.87345	down	Exogenous
438	12.60_237.0614m/z	237.061	12.5953	HMDB0060829	Lacosamide-glucuronide	0.0461995	2.12464	down	Exogenous
387	12.60_456.1084n	439.105	12.5953	HMDB0001520	Flavin mononucleotide	0.00145685	3.51212	down	Exogenous
116	12.67_381.2303m/z	381.23	12.6696	HMDB0260485	MG(5-iso PGF2VI/0:0/0:0)	0.0156743	2.29226	up	Endogenous
100	12.67_554.3151m/z	554.315	12.6696	HMDB0011492	LysoPE(0:0/22:2(13Z,16Z))	0.00211853	2.90411	down	Endogenous
330	12.67_613.3650m/z	613.365	12.6696	CSID153390	Calenduloside E	0.0469791	2.18086	down	Exogenous
449	12.68_270.1817n	271.189	12.6811	HMDB0303264	L-Monomenthyl glutarate	0.00361087	3.1851	down	Exogenous
95	12.74_556.3303m/z	556.33	12.7382	HMDB0011491	LysoPE(0:0/22:1(13Z))	2.0866588E-5	2.90255	down	Endogenous
291	12.76_353.2344m/z	353.234	12.7553	HMDB0030935	9,10,13-Trihydroxystearic acid	0.00894155	2.26363	down	Endogenous
117	12.76_421.2217m/z	421.222	12.7553	HMDB0260485	MG(5-iso PGF2VI/0:0/0:0)	0.0246702	1.68935	down	Endogenous
277	12.88_241.5396m/z	241.54	12.881	HMDB0246522	4-Methylumbelliferyl-6-sulfo-2-acetamido-2-deoxy-beta-glucopyranoside	0.00859143	1.59902	up	Exogenous
552	12.89_739.2157m/z	739.216	12.8924	HMDB0303786	Vitexin 7-rutinoside	0.0173786	1.92721	up	Exogenous
278	12.90_232.5344m/z	232.534	12.8982	HMDB0255484	4-Nitrobenzylthioinosine	0.0196755	2.1427	down	Endogenous
491	12.91_245.1420m/z	245.142	12.9096	CSID63738	Pentifylline	0.0431952	1.92735	up	Exogenous
377	12.98_351.2190m/z	351.219	12.9781	44830	ent-Prostaglandin E2	0.03357	1.58799	up	Endogenous
114	13.09_287.2252m/z	287.225	13.0924	HMDB0072845	MG(13:0/0:0/0:0)	0.0206519	3.03172	down	Endogenous
137	13.09_313.2396m/z	313.24	13.0924	HMDB0000782	octadecanedioate	2.11471E-5	3.37603	down	Endogenous
2	13.14_512.3327m/z	512.333	13.1381	HMDB0241577	(11Z,14Z)-3-Icosa-11,14-dienoylcarnitine	0.0394875	2.25621	up	Endogenous
522	13.17_630.1945m/z	630.194	13.1724	HMDB0258576	Sulfametomidine	0.0135484	1.97246	up	Exogenous
98	13.21_556.3306m/z	556.331	13.2124	HMDB0011491	LysoPE(0:0/22:1(13Z))	7.0730252E-6	2.09087	up	Endogenous
389	13.25_431.2676m/z	431.268	13.2467	CSID30791537	Formimidoyl-fortimicin A	8.267681E-4	1.50898	up	Exogenous
113	13.30_255.1989m/z	255.199	13.2981	HMDB0072858	MG(0:0/i-12:0/0:0)	0.00999256	2.44365	down	Endogenous
80	13.33_483.1710m/z	483.171	13.3324	HMDB0006598	Isoglobotriaose	0.0123884	1.61567	down	Exogenous
99	13.40_556.3304m/z	556.33	13.4009	HMDB0011491	LysoPE(0:0/22:1(13Z))	1.5566784E-5	2.07873	up	Endogenous
219	13.42_351.2155m/z	351.216	13.4181	CSID28287565	(9E)-12,13,15-Trihydroxy-9-octadecenoic acid	0.0238181	2.69277	down	Endogenous
440	13.51_470.2587m/z	470.259	13.5096	HMDB0253864	L-Alanine 2-naphthylamide	0.0323528	2.34778	down	Endogenous
136	13.54_313.2389m/z	313.239	13.5381	HMDB0000782	octadecanedioate	8.721247E-5	5.89949	down	Endogenous
97	13.68_556.3300m/z	556.33	13.6752	HMDB0011491	LysoPE(0:0/22:1(13Z))	2.3378951E-4	2.45111	down	Endogenous
90	13.71_517.3095n	498.292	13.7095	HMDB0010387	LysoPC(18:3(6Z,9Z,12Z)/0:0)	5.3551793E-4	1.83813	down	Endogenous
524	13.71_585.2999n	566.282	13.7095	CSID21106220	Tanespimycin	0.0379745	1.92226	down	Exogenous
43	13.80_522.3246m/z	522.325	13.7952	HMDB0242435	Deoxycholylmethionine	1.443509E-4	1.6999	down	Endogenous
372	13.83_604.3317m/z	604.332	13.8295	HMDB0012937	Dynorphin B (6-9)	0.0071398	1.62511	down	Endogenous
230	13.85_483.1705m/z	483.171	13.8466	CSID32818591	16A-HYDROXYESTRONE 16-B-D-GLUCURONIDE	8.664308E-4	1.98636	up	Exogenous
42	13.85_494.2934m/z	494.293	13.8466	HMDB0242415	Deoxycholylcysteine	0.0213838	2.42394	up	Endogenous
138	13.88_313.2386m/z	313.239	13.8809	HMDB0000782	Octadecanedioic acid	3.7653898E-4	3.78007	down	Endogenous
129	13.96_402.3755m/z	402.376	13.9552	HMDB0242084	N-Nervonoyl Alanine	0.00507352	1.96502	down	Endogenous
235	14.00_271.0663m/z	271.066	13.9952	HMDB0030873	1-Hydroxy-3,7-dimethoxyxanthone	1.4241844E-5	2.13853	down	Endogenous
350	14.00_376.2290m/z	376.229	13.9952	HMDB0250613	Cyanoketone	9.0351497E-4	1.66642	down	Exogenous
553	14.00_701.2562m/z	701.256	13.9952	HMDB0038449	Vomifoliol 9-[glucosyl-(1->4)-xylosyl-(1->6)-glucoside]	0.0304231	3.53416	down	Exogenous
259	14.06_273.1164m/z	273.116	14.0637	CSID35014467	3-Hydroxy-5-methoxy-2,2,8-trimethyl-3,4,7,8-tetrahydro-2H,10H-pyrano[4,3-h]chromen-10-one	7.17248E-4	1.59862	up	Exogenous
102	14.17_584.3622m/z	584.362	14.1666	HMDB0011498	LysoPE(0:0/24:1(15Z))	5.8609963E-4	4.08738	down	Endogenous
284	14.22_277.1466m/z	277.147	14.218	CSID35015202	6,9a-Dihydroxy-4-methoxy-3,4a,5-trimethyl-4a,5,6,7,8,8a,9,9a-octahydronaphtho[2,3-b]furan-2(4H)-one	0.00736478	2.55823	down	Exogenous
139	14.22_313.2393m/z	313.239	14.218	HMDB0000782	Octadecanedioic acid	0.0121302	2.24195	down	Endogenous
111	14.22_315.2545m/z	315.254	14.218	HMDB0011532	MG(0:0/15:0/0:0)	0.0104194	11.3518	down	Endogenous
416	14.22_383.2400m/z	383.24	14.218	HMDB0014453	Ibutilide	0.0243908	2.3233	down	Exogenous
487	14.23_538.3512m/z	538.351	14.2295	40025	PC(2:0/16:0)	3.7653898E-4	2.23009	down	Endogenous
110	14.29_269.2145m/z	269.214	14.2866	HMDB0072861	MG(0:0/13:0/0:0)	2.7213054E-4	4.29172	down	Endogenous
64	14.29_273.1168m/z	273.117	14.2866	HMDB0028811	Glutaminyl-Gamma-glutamate	0.0201094	1.84001	down	Endogenous
189	14.41_538.2534m/z	538.253	14.4123	HMDB0280786	PIP(22:5(4Z,7Z,10Z,13Z,19Z)-O(16,17)/22:5(7Z,10Z,13Z,16Z,19Z))	0.0113556	2.00773	down	Endogenous
133	14.48_299.1187m/z	299.119	14.4809	HMDB0241923	N-Palmitoyl Cysteine	0.00721118	2.48996	down	Endogenous
380	14.48_324.0553m/z	324.055	14.4809	HMDB0039921	Eriodictyol 7-(6-galloylglucoside)	0.0327568	1.75231	up	Exogenous
115	14.56_315.2545m/z	315.254	14.5608	HMDB0011563	MG(15:0/0:0/0:0)	0.00501577	2.42182	down	Endogenous
339	14.74_284.3297m/z	284.33	14.738	43833	CETRIMONIUM	0.0100911	1.82505	down	Exogenous
91	14.82_452.2818m/z	452.282	14.8179	HMDB0011473	LysoPE(0:0/16:0)	9.260388E-5	2.88945	down	Endogenous
391	14.82_497.2988m/z	497.299	14.8179	HMDB0034931	Ganoderic acid A	1.3000946E-5	2.01317	down	Exogenous
478	14.82_512.3018m/z	512.302	14.8179	CSID113376775	O-(Hydroxy{(2R)-2-hydroxy-3-[(2-methoxy-13-methylpentadecyl)oxy]propoxy}phosphoryl)-L-serine	5.8472074E-6	1.91219	down	Exogenous
162	14.82_580.2929m/z	580.293	14.8179	HMDB0288867	PC(20:5(5Z,8Z,10E,14Z,17Z)-OH(12)/2:0)	3.845244E-4	1.58922	up	Endogenous
53	14.96_363.2171m/z	363.217	14.9551	HMDB0003259	Dihydrocortisol	0.0395881	1.57588	up	Exogenous
181	15.00_850.3961n	831.378	15.0008	HMDB0274853	PGP(i-12:0/22:6(5Z,8E,10Z,13Z,15E,19Z)-2OH(7S, 17S))	0.0243908	1.54544	up	Endogenous
155	15.04_468.3098m/z	468.31	15.0409	PC(14:0/0:0)	PC(14:0/0:0)	0.0106436	2.22252	down	Endogenous
541	15.14_450.3359n	449.329	15.1379	HMDB0259220	Trihydroxycholestanoic acid	2.0665053E-5	1.64506	up	Exogenous
96	15.14_556.3311m/z	556.331	15.1379	HMDB0011491	LysoPE(0:0/22:1(13Z))	0.0261056	2.03107	down	Endogenous
92	15.19_478.2976m/z	478.298	15.1893	HMDB0011475	LysoPE(0:0/18:1(11Z))	7.6858105E-6	6.29945	down	Endogenous
341	15.19_538.3182m/z	538.318	15.1893	HMDB0242382	Cholylmethionine	7.6858105E-6	2.21223	down	Exogenous
459	15.19_596.3385m/z	596.339	15.1893	CSID4941980	Mycaminosyltylonolide	0.00387882	2.36667	down	Endogenous
159	15.19_606.3093m/z	606.309	15.1893	HMDB0288846	PC(2:0/5-iso PGF2VI)	2.5686602E-5	2.67401	down	Endogenous
256	15.26_449.2556m/z	449.256	15.2579	HMDB0010321	3,17-Androstanediol glucuronide	0.00258905	1.93569	down	Exogenous
211	15.29_612.3369m/z	612.337	15.2922	CSID113380863	(2R)-3-{[(2-Aminoethoxy)(hydroxy)phosphoryl]oxy}-2-{[(6E)-5,8-dioxo-6-octenoyl]oxy}propyl (9Z)-9-octadecenoate	0.0292932	2.74307	down	Exogenous
428	15.31_320.2361n	319.229	15.3093	HMDB0253626	Isocupressic acid	0.00821379	2.31972	down	Exogenous
35	15.31_387.2179m/z	387.218	15.3093	CSID141038	Cortolone	0.0324984	1.67899	down	Exogenous
400	15.31_455.2065m/z	455.207	15.3093	CSID389641	glutathionylspermidine	0.0179366	1.68196	down	Endogenous
484	15.33_277.1474m/z	277.147	15.3264	HMDB0038120	Ovalicin	0.00223971	1.86578	down	Exogenous
112	15.34_297.2438m/z	297.244	15.3436	HMDB0011532	MG(0:0/15:0/0:0)	2.1068321E-4	2.68003	down	Endogenous
120	15.34_589.3396m/z	589.34	15.3436	MGDG(2:0/22:5)	MGDG(2:0/22:5)	0.0115725	1.58846	down	Endogenous
141	15.35_468.3087m/z	468.309	15.3495	HMDB0240780	O-Linoleoylcarnitine	0.0243116	2.20201	down	Endogenous
103	15.40_500.2824m/z	500.282	15.395	HMDB0011517	LysoPE(20:4(5Z,8Z,11Z,14Z)/0:0)	0.0355795	6.71258	down	Endogenous
101	15.52_524.2827m/z	524.283	15.515	HMDB0011496	LysoPE(0:0/22:6(4Z,7Z,10Z,13Z,16Z,19Z))	0.0313035	5.66485	down	Endogenous
215	15.52_830.4718n	829.465	15.515	HMDB0035345	(3b,16a,20R)-3,16,20,22,25-Pentahydroxy-5-cucurbiten-11-one 3-[glucosyl-(1->6)-glucoside]	0.00503762	2.40298	down	Exogenous
490	15.54_179.1371m/z	179.137	15.538	HMDB0256273	Pentamethylmelamine	0.030703	1.75691	down	Endogenous
200	15.54_380.2580m/z	380.258	15.538	HMDB0290282	SM(d16:1/20:5(5Z,8Z,11Z,14Z,16E)-OH(18R))	2.11471E-5	3.63719	down	Endogenous
104	15.55_528.3133m/z	528.313	15.5493	HMDB0011523	LysoPE(22:4(7Z,10Z,13Z,16Z)/0:0)	0.00400483	4.33915	down	Endogenous
328	15.55_569.2001m/z	569.2	15.5493	CSID4444686	BRUCEANTIN	0.0416715	1.53278	up	Exogenous
72	15.55_588.3325m/z	588.333	15.5493	GPSer(14:1/9:0)	GPSer(14:1/9:0)	0.00502864	1.68171	up	Endogenous
106	15.55_627.3480m/z	627.348	15.5493	HMDB0240260	LysoPI(20:0/0:0)	0.0363859	3.58753	down	Endogenous
218	15.55_660.2684m/z	660.268	15.5493	CSID30791095	(7E,9R,10S,11R,12R,13R,14R,15R,16S,17S,18E,20Z)-4,10,12,14,16-Pentahydroxy-9-(hydroxymethyl)-3,7,11,13,15,17,21-heptamethyl-23-azatricyclo[22.3.1.0~5,27~]octacosa-1(27),2,4,7,18,20,24-heptaene-6,22,26_x000D_ ,28-tetrone	0.030703	2.28051	up	Exogenous
525	15.55_675.3413n	656.323	15.5493	HMDB0240734	Taurodeoxycholic acid 3-glucuronide	0.00410309	2.02127	down	Endogenous
167	15.55_840.5835m/z	840.584	15.5493	HMDB0286512	PC(PGF1alpha/18:1(9Z))	4.3520813E-5	2.21252	up	Endogenous
454	15.57_411.1319m/z	411.132	15.5664	CSID4938533	methoxypromazine maleate	0.0196713	1.70928	up	Exogenous
441	15.71_266.6343m/z	266.634	15.7094	HMDB0253969	Landiolol	1.2987452E-4	2.01606	down	Exogenous
157	15.71_494.3218m/z	494.322	15.7094	HMDB0256155	PC(16:1(9E)/0:0)	0.0107351	1.69162	up	Endogenous
183	15.74_934.5205n	915.503	15.7378	HMDB0275784	PGP(i-21:0/20:5(6E,8Z,11Z,14Z,17Z)-OH(5))	0.0469312	1.64846	down	Endogenous
34	15.81_542.3419m/z	542.342	15.8064	HMDB0242376	Cholylleucine	9.204616E-4	1.69979	up	Endogenous
412	15.81_609.3279m/z	609.328	15.8064	HMDB0036842	Hydratopyrrhoxanthinol	3.8147456E-4	1.83668	down	Endogenous
394	15.81_612.2678m/z	612.268	15.8064	HMDB0252744	Gliadins	3.6106043E-4	1.70334	down	Exogenous
306	15.81_626.2846m/z	626.285	15.8064	HMDB0029333	Amphibine H	0.0014615	1.94787	up	Exogenous
554	15.81_695.3302n	676.312	15.8064	HMDB0259976	Z-Vdvad-fmk	0.00106213	1.51146	up	Exogenous
145	15.93_260.1408m/z	260.141	15.9266	HMDB0266581	PA(2:0/20:3(6,8,11)-OH(5))	0.00136854	3.44108	down	Endogenous
363	15.93_303.6426m/z	303.643	15.9266	HMDB0251330	Dihydrostreptomycin	0.00198861	1.98951	down	Exogenous
161	15.93_603.3492n	568.335	15.9266	HMDB0288901	PC(20:3(6,8,11)-OH(5)/2:0)	0.0122474	3.18029	down	Endogenous
520	16.03_291.6427m/z	291.643	16.0295	HMDB0015214	Streptomycin	0.0324008	2.00485	down	Exogenous
514	16.03_333.6143m/z	333.614	16.0295	HMDB0257433	Sabarubicin	0.00552376	1.75184	down	Exogenous
89	16.03_521.3472n	544.336	16.0295	HMDB0002815	LysoPC(18:1(9Z)/0:0)	0.0336475	1.72929	down	Endogenous
333	16.03_582.3071m/z	582.307	16.0295	HMDB0242706	Caribbean ciguatoxin 1	0.0480767	2.08901	down	Exogenous
355	16.03_628.2915m/z	628.291	16.0295	HMDB0250699	Cys-Arg-Glu-Lys-Ala	0.0014044	1.66384	down	Endogenous
86	16.06_409.2360m/z	409.236	16.0578	HMDB0007849	LysoPA(0:0/16:0)	0.0122474	1.97443	down	Endogenous
128	16.06_464.2859m/z	464.286	16.0578	HMDB0242082	N-Eicosapentaenoyl Tyrosine	0.017833	1.54849	down	Exogenous
88	16.06_480.3099m/z	480.31	16.0578	HMDB0010381	LysoPC(15:0/0:0)	0.00379336	2.43801	down	Endogenous
3	16.06_494.3295m/z	494.329	16.0578	HMDB0241608	(7E,10E,13E,16E,19E)-Docosapentaenoylcarnitine	9.25712E-5	2.49588	up	Endogenous
93	16.06_530.3165m/z	530.317	16.0578	HMDB0011481	LysoPE(0:0/20:0)	0.0350748	2.54135	down	Endogenous
316	16.06_540.3312m/z	540.331	16.0578	HMDB0304796	Arg-Thr-Lys-Arg	0.00700677	3.24664	down	Endogenous
82	16.06_543.3432m/z	543.343	16.0578	HMDB0114756	LPA(24:0/0:0)	0.00524142	1.74886	down	Endogenous
250	16.06_558.3714n	579.346	16.0578	CSID113371254	3-({(7Z)-3-[(6-Deoxy-alpha-L-mannopyranosyl)oxy]-7-tetradecenoyl}oxy)decanoic acid	0.00457691	2.39809	down	Exogenous
158	16.06_598.3056m/z	598.306	16.0578	HMDB0288861	PC(18:1(9Z)-O(12,13)/2:0)	0.0168916	1.8937	down	Endogenous
69	16.06_608.3323m/z	608.332	16.0578	GPEtn(18:3/7:0)	GPEtn(18:3/7:0)	9.888675E-4	4.03795	down	Endogenous
386	16.06_612.2661m/z	612.266	16.0578	HMDB0240270	Ferrioxamine B	0.00767597	1.60109	down	Exogenous
199	16.06_624.2982m/z	624.298	16.0578	HMDB0013060	S-(9-hydroxy-PGA2)-glutathione	0.0124756	1.72428	up	Endogenous
495	16.06_626.2836m/z	626.284	16.0578	264755	Phe Ser Leu Phe Asp	0.00809655	1.54734	up	Endogenous
151	16.06_647.3376m/z	647.338	16.0578	HMDB0262704	PA(20:5(5Z,8Z,11Z,14Z,16E)-OH(18R)/10:0)	0.0108614	2.33152	down	Exogenous
73	16.06_654.3387m/z	654.339	16.0578	GPSer(17:2/8:0)	GPSer(17:2/8:0)	0.00258267	1.92347	up	Endogenous
506	16.06_659.2824n	680.257	16.0578	HMDB0247833	Pyridin-2-ylmethyl N-[(2S)-1-[[(2S,4S,5S)-4-hydroxy-1,6-diphenyl-5-(1,3-thiazol-5-ylmethoxycarbonylamino)hexan-2-yl]amino]-3-methyl-1-oxobutan-2-yl]carbamate	0.0158537	1.74503	down	Exogenous
210	16.06_676.3148m/z	676.315	16.0578	CSID113380904	(2E)-7-{[(9Z,21R,27S)-27-Amino-27-carboxy-24-hydroxy-24-oxido-18-oxo-19,23,25-trioxa-24lambda~5~-phosphaheptacos-9-en-21-yl]oxy}-4,7-dioxo-2-heptenoic acid	0.00108461	8.91626	down	Exogenous
457	16.06_692.2864m/z	692.286	16.0578	HMDB0254849	Monoaspartyl chlorin e6	0.00975171	1.61806	up	Exogenous
374	16.06_694.2714m/z	694.271	16.0578	HMDB0251752	Elobixibat	0.00503762	1.58654	up	Exogenous
485	16.06_715.3332m/z	715.333	16.0578	CSID16737035	pareptide sulfate	0.00725206	2.12506	down	Exogenous
488	16.06_722.3072m/z	722.307	16.0578	HMDB0256220	Pendetide	0.0357604	2.17073	down	Exogenous
168	16.06_760.4871m/z	760.487	16.0578	HMDB0008997	PE(18:0/18:4(6Z,9Z,12Z,15Z))	0.00513807	2.06203	down	Endogenous
315	16.06_791.3173n	812.292	16.0578	HMDB0248588	Argipressin (4-9)	0.00468866	1.53632	up	Exogenous
192	16.06_807.5194n	806.512	16.0578	CSID35032502	PS(18:3(9Z,12Z,15Z)/20:3(8Z,11Z,14Z))	0.00292825	1.85631	up	Endogenous
194	16.06_853.5585n	834.541	16.0578	HMDB0282150	PS(20:3(5Z,11Z,14Z)-O(8,9)/20:1(11Z))	0.00179956	1.76217	up	Endogenous
156	16.07_792.5527m/z	792.553	16.075	HMDB0007946	PC(15:0/20:2(11Z,14Z))	5.4494967E-4	1.61947	down	Endogenous
195	16.07_860.5508m/z	860.551	16.075	HMDB0282132	PS(22:5(4Z,7Z,10Z,13Z,19Z)-O(16,17)/20:0)	0.0144473	2.01252	down	Endogenous
166	16.08_856.5068m/z	856.507	16.0809	HMDB0289495	PC(P-16:0/20:5(7Z,9Z,11E,13E,17Z)-3OH(5,6,15))	0.016901	2.29019	up	Endogenous
169	16.11_794.5531m/z	794.553	16.1092	HMDB0009223	PE(20:0/18:1(11Z))	0.0114293	1.7929	down	Endogenous
163	16.11_820.5439m/z	820.544	16.1092	HMDB0286476	PC(20:5(5Z,8Z,11Z,14Z,16E)-OH(18R)/18:1(9Z))	0.00417282	3.11332	down	Endogenous
172	16.11_862.5389m/z	862.539	16.1092	HMDB0009604	PE(22:4(7Z,10Z,13Z,16Z)/22:5(7Z,10Z,13Z,16Z,19Z))	0.00924809	1.59329	up	Endogenous
348	16.13_471.2647m/z	471.265	16.1264	HMDB0250469	Cortistatin A	0.0285717	1.82282	down	Endogenous
77	16.13_819.3477m/z	819.348	16.1264	HMDB0001162	Heme O	0.0324008	1.93741	up	Exogenous
152	16.13_843.4820m/z	843.482	16.1264	HMDB0266165	PA(22:5(7Z,10Z,13Z,16Z,19Z)/PGF1alpha)	0.0364273	6.10267	down	Endogenous
388	16.14_538.1632n	519.145	16.1435	HMDB0252417	Fluticasone furoate	0.0100056	2.09612	down	Exogenous
142	16.14_633.1285m/z	633.129	16.1435	HMDB0003337	Oxidized glutathione	0.00820375	4.65246	down	Endogenous
255	16.21_636.3857m/z	636.386	16.2121	CSID35013889	3,16,23-Trihydroxy-12,29-dioxooleanan-21-yl 2-(methylamino)benzoate	0.0182902	1.97298	down	Endogenous
107	16.25_544.2734m/z	544.273	16.2463	HMDB0240603	LysoPS(18:1(9Z)/0:0)	0.00954736	3.7825	up	Endogenous
420	16.35_614.2787m/z	614.279	16.3492	CSID4444911	Integerrine	0.0320132	2.03025	down	Exogenous
343	16.36_360.1761m/z	360.176	16.3553	HMDB0250252	Cimicifugoside	0.0134309	1.97254	down	Exogenous
41	16.37_259.6517m/z	259.652	16.3724	HMDB0242415	Deoxycholylcysteine	0.0480302	1.54218	up	Exogenous
125	16.37_268.1446m/z	268.145	16.3724	HMDB0242005	N-Arachidonoyl Tryptophan	0.00809655	3.71123	down	Endogenous
353	16.37_288.1508m/z	288.151	16.3724	HMDB0250680	Cyclo(Arg-Gly-Asp-D-Phe-Val)	0.00307887	1.59581	down	Endogenous
473	16.37_318.6144m/z	318.614	16.3724	HMDB0040767	Neoacrimarine E	0.00650815	1.71336	up	Endogenous
105	16.37_581.3101m/z	581.31	16.3724	HMDB0061693	LysoPI(18:1(9Z)/0:0)	0.0179184	1.74963	down	Endogenous
326	16.39_374.5987m/z	374.599	16.3895	HMDB0249373	Brecanavir	0.0126062	2.27114	down	Exogenous
486	16.39_557.2876m/z	557.288	16.3895	HMDB0256135	Partricin	0.0304338	2.21334	down	Exogenous
295	16.46_202.1201m/z	202.12	16.4581	HMDB0034159	Acetyl tributyl citrate	0.0490709	1.51241	down	Endogenous
340	16.57_554.3504m/z	554.35	16.572	HMDB0242398	Chenodeoxycholyltyrosine	0.0301575	1.84738	down	Exogenous
434	16.59_466.3341m/z	466.334	16.5892	HMDB0253705	Isovaleryl-Val-Val-Sta-OEt	0.00553534	2.20246	up	Endogenous
357	16.59_526.3538m/z	526.354	16.5892	HMDB0242416	Deoxycholylisoleucine	0.00387882	1.85941	down	Exogenous
165	16.62_1026.6849n	991.671	16.6239	HMDB0288733	PC(LTE4/24:1(15Z))	0.00630319	1.84645	down	Endogenous
435	16.62_619.3174m/z	619.317	16.6239	HMDB0032780	Jujuboside C	8.336005E-4	1.66888	down	Exogenous
60	16.62_812.9633m/z	812.963	16.6239	HMDB0004858	Ganglioside GM1 (18:1/22:0)	0.00902966	1.80569	up	Exogenous
179	16.62_894.5156n	459.256	16.6239	HMDB0270417	PG(PGD1/22:5(7Z,10Z,13Z,16Z,19Z))	0.0214789	7.57509	down	Endogenous
190	16.64_1066.5398n	356.521	16.641	HMDB0280206	PIP(PGD2/22:2(13Z,16Z))	9.88211E-4	1.88236	up	Endogenous
29	16.64_1071.4864n	547.741	16.641	HMDB0292264	CDP-DG(5-iso PGF2VI/20:4(8Z,11Z,14Z,17Z))	0.0105473	1.59436	up	Endogenous
496	16.64_184.0755m/z	184.075	16.641	HMDB0001565	Phosphocholine	0.00767712	1.65892	up	Endogenous
26	16.64_191.9711m/z	191.971	16.641	HMDB0248004	Adenine monophosphate	0.0298249	2.33111	up	Endogenous
500	16.64_267.6431m/z	267.643	16.641	HMDB0304855	Pralsetinib	0.0371876	2.08182	up	Exogenous
445	16.64_276.6422m/z	276.642	16.641	HMDB0254002	Lefamulin	0.0404807	1.63885	up	Exogenous
314	16.64_288.1544m/z	288.154	16.641	HMDB0015642	Arbekacin	0.028784	1.55331	down	Exogenous
4	16.64_473.3494n	496.339	16.641	HMDB0240759	(7Z,10Z,13Z,16Z,19Z)-Docosapentaenoylcarnitine	0.0349709	1.79627	up	Endogenous
185	16.64_496.2384m/z	496.238	16.641	HMDB0276783	PI(18:3(6Z,9Z,12Z)/6 keto-PGF1alpha)	0.0296919	1.55846	up	Endogenous
180	16.64_528.3114m/z	528.311	16.641	HMDB0274750	PGP(22:6(5Z,8E,10Z,13Z,15E,19Z)-2OH(7S, 17S)/a-25:0)	9.755129E-4	1.54225	up	Endogenous
28	16.64_546.7706m/z	546.771	16.641	HMDB0292093	CDP-DG(20:3(8Z,11Z,14Z)/22:6(4Z,7Z,10Z,13E,15E,19Z)-OH(17))	0.00204214	2.13644	down	Endogenous
318	16.64_600.2830m/z	600.283	16.641	HMDB0031356	Asterlingulatoside D	0.010931	1.95244	down	Exogenous
283	16.64_664.2500m/z	664.25	16.641	HMDB0260295	6,7,12,13-Tetrahydro-5H-indolo[2,3-a]pyrrolo[3,4-c]carbazol-5-one	0.0364273	2.43681	down	Exogenous
481	16.64_762.9747m/z	762.975	16.641	HMDB0032100	Omphalotin C	8.025152E-4	2.45366	down	Exogenous
59	16.64_796.9672m/z	796.967	16.641	HMDB0004921	Ganglioside GD3 (d18:1/25:0)	0.0156187	1.94798	up	Exogenous
177	16.64_891.4912n	874.488	16.641	HMDB0270668	PG(a-15:0/LTE4)	0.0324008	1.70452	down	Endogenous
499	16.66_135.9226n	177.956	16.6582	HMDB0303414	Potassium hydrogen sulfate (KHSO4)	0.00275503	1.90682	up	Exogenous
238	16.66_203.9722m/z	203.972	16.6582	HMDB0244002	1-Propanol, 3,3,3-trichloro-	0.0255226	1.60796	down	Exogenous
37	16.66_324.0619m/z	324.062	16.6582	HMDB0000095	Cytidine monophosphate	0.0068772	1.56482	up	Endogenous
62	16.66_572.3264m/z	572.326	16.6582	HMDB0011913	Ganglioside GM3 (d18:0/12:0)	9.725794E-4	1.79759	down	Endogenous
47	16.66_673.4964m/z	673.496	16.6582	HMDB0295955	DG(18:0/20:5(7Z,9Z,11E,13E,17Z)-3OH(5,6,15)/0:0)	9.360752E-4	2.33651	up	Endogenous
170	16.69_716.5316m/z	716.532	16.6925	HMDB0009445	PE(20:4(8Z,11Z,14Z,17Z)/P-18:0)	0.016178	2.16162	down	Endogenous
23	16.85_272.6602m/z	272.66	16.8468	HMDB0241874	7-[(1R,2R,3R)-3-Hydroxy-2-[(3S)-3-hydroxyoctyl]-5-oxocyclopentyl]heptanoylcarnitine	0.0206223	1.58545	up	Exogenous
202	16.86_330.6219m/z	330.622	16.8639	HMDB0042697	TG(14:0/22:4(7Z,10Z,13Z,16Z)/24:0)	0.00482351	2.06327	up	Endogenous
308	16.86_332.1198m/z	332.12	16.8639	HMDB0060661	APC	0.0127859	1.94755	up	Exogenous
410	16.86_373.8633m/z	373.863	16.8639	HMDB0253121	Hexachloronaphthalene	0.0490709	3.47344	down	Exogenous
494	16.86_605.3028n	606.31	16.8639	137973	Phe His Phe Arg	0.00713013	1.62638	up	Endogenous
147	16.86_645.3205m/z	645.321	16.8639	HMDB0266590	PA(20:3(8Z,11Z,14Z)-O(5,6)/8:0)	0.0379897	2.08404	down	Endogenous
261	16.99_327.2895m/z	327.29	16.9948	HMDB0062566	3-hydroxyicosanoic Acid	0.0187185	2.80699	down	Endogenous
87	17.05_437.2646m/z	437.265	17.0463	HMDB0007850	LysoPA(0:0/18:0)	0.00258905	1.78367	down	Endogenous
94	17.05_508.3439m/z	508.344	17.0463	HMDB0011481	LysoPE(0:0/20:0)	8.336005E-4	5.39066	down	Endogenous
527	17.05_568.3641m/z	568.364	17.0463	HMDB0250380	Tenofovir exalidex	0.0016384	1.82117	down	Exogenous
68	17.05_607.3789m/z	607.379	17.0463	GPA(11:0/20:4)	GPA(11:0/20:4)	9.748305E-4	2.17822	up	Endogenous
70	17.05_636.3653m/z	636.365	17.0463	GPEtn(18:3/9:0)	GPEtn(18:3/9:0)	7.31599E-4	2.19299	down	Endogenous
74	17.05_704.3544m/z	704.354	17.0463	GPSer(20:5/9:0)	GPSer(20:5/9:0)	0.00468866	1.92245	up	Endogenous
226	17.21_482.3750m/z	482.375	17.2069	HMDB0244047	1,1,3,3-Tetraethoxypropane	0.0297309	1.89633	up	Exogenous
174	17.27_852.5661m/z	852.566	17.2691	HMDB0283913	PE(PGD1/22:1(13Z))	0.00616938	1.94812	down	Endogenous
160	17.27_920.5579m/z	920.558	17.2691	HMDB0287180	PC(20:2(11Z,14Z)/TXB2)	0.0160623	1.77953	down	Endogenous
468	17.30_337.6820m/z	337.682	17.3041	HMDB0255436	Naloxegol	0.0379365	2.24576	down	Exogenous
124	17.37_906.7196m/z	906.72	17.3727	HMDB0241999	N-Arachidonoyl Lysine	0.0129084	1.75776	down	Endogenous
535	17.39_564.4964m/z	564.496	17.3898	HMDB0030517	Thiopeptin Ba	0.0303649	1.70789	down	Exogenous
118	17.41_341.3086m/z	341.309	17.4062	HMDB0011153	MG(P-18:0/0:0/0:0)	0.00347465	2.6374	down	Endogenous
251	17.44_282.1591m/z	282.159	17.4413	CSID113371248	3-({3-[(6-Deoxy-alpha-L-mannopyranosyl)oxy]undecanoyl}oxy)decanoic acid	0.0334844	1.63253	up	Exogenous
154	17.46_311.1593m/z	311.159	17.4584	HMDB0266643	PA(8:0/18:1(12Z)-O(9S,10R))	0.0390846	1.84179	down	Endogenous
209	17.48_286.1587m/z	286.159	17.4755	HMDB0035386	(24E)-3alpha-Acetoxy-15alpha-hydroxy-23-oxo-7,9(11),24-lanostatrien-26-oic acid	0.0111597	2.13454	down	Exogenous
253	17.51_370.3101n	369.303	17.5091	CSID113368746	3-(Tetradecanoyloxy)octanoic acid	0.0239195	1.90688	down	Endogenous
48	17.51_717.5243m/z	717.524	17.5091	HMDB0296007	DG(18:0/PGF1alpha/0:0)	0.0260503	1.70781	up	Endogenous
220	17.63_264.2426n	265.25	17.6299	HMDB0037543	(Â±)-(Z)-2-(5-Tetradecenyl)cyclobutanone	0.00568092	1.83927	down	Exogenous
294	17.63_501.1866m/z	501.187	17.6291	HMDB0247774	Ac-DEVD-CHO	0.0464178	2.26014	down	Exogenous
354	17.65_135.1143m/z	135.114	17.6471	HMDB0250661	Cyclooctane	0.0271617	1.81693	down	Exogenous
338	17.66_481.3572m/z	481.357	17.6634	CSID10258021	certonardosterol M	0.0485016	1.87655	down	Exogenous
222	17.70_702.1756m/z	702.176	17.6976	HMDB0253809	(S)-4-(2-(N-Methylisoquinoline-5-sulfonamido)-3-oxo-3-(4-phenylpiperazin-1-yl)propyl)phenyl isoquinoline-5-sulfonate	0.0401503	1.87386	up	Exogenous
536	17.70_738.2865m/z	738.286	17.6985	HMDB0014359	Torasemide	0.0261603	1.75066	down	Exogenous
150	17.73_345.1780m/z	345.178	17.7328	HMDB0262680	PA(20:4(6Z,8E,10E,14Z)-2OH(5S,12R)/10:0)	0.00328022	2.38171	down	Endogenous
370	17.75_501.1883m/z	501.188	17.7491	HMDB0032730	Divanillyltetrahydrofuran ferulate	0.00568092	1.81951	down	Exogenous
7	17.87_355.3222m/z	355.322	17.8691	HMDB0061660	2(R)-hydroxydocosanoic acid	0.00522488	1.53149	up	Endogenous
429	17.87_423.3110m/z	423.311	17.8691	HMDB0253677	isopropyl unoprostone	0.00367648	2.44272	down	Exogenous
529	17.87_427.2326m/z	427.233	17.8691	CSID8106825	TESTOSTERONE PHENYLACETATE	0.0220299	1.81546	down	Exogenous
320	17.87_559.2894m/z	559.289	17.8691	CSID10310314	Batrachotoxin	0.00186322	1.97522	down	Exogenous
49	17.87_706.5789n	727.554	17.8691	HMDB0296316	DG(20:3(8Z,11Z,14Z)-2OH(5,6)/20:0/0:0)	0.00242958	1.82296	up	Endogenous
191	17.89_987.4039m/z	987.404	17.8862	HMDB0010034	PIP2(16:0/16:2(9Z,12Z))	0.022101	2.51304	up	Endogenous
503	18.04_266.1490m/z	266.149	18.0358	HMDB0256851	Proscillaridin	0.0201889	1.75599	down	Exogenous
57	18.10_582.3300m/z	582.33	18.1044	HMDB0011855	Ganglioside GD2 (d18:1/23:0)	0.00407541	1.77165	down	Exogenous
50	18.17_287.1710m/z	287.171	18.173	HMDB0297203	DG(8:0/20:5(7Z,9Z,11E,13E,17Z)-3OH(5,6,15)/0:0)	0.00741503	1.67391	up	Endogenous
61	18.19_514.3114m/z	514.311	18.1902	HMDB0004944	Ganglioside GM2 (d18:1/26:0)	0.0213628	1.82019	up	Exogenous
58	18.26_587.3515m/z	587.351	18.2587	HMDB0004932	Ganglioside GD2 (d18:1/24:0)	0.0181932	1.83013	down	Exogenous
65	18.31_265.6377m/z	265.638	18.3102	HMDB0002497	Glycochenodeoxycholate-3-sulfate	0.0038383	4.2389	up	Exogenous
249	18.41_369.3406m/z	369.341	18.4119	CSID134774	2-Hydroxytricosanoic acid	0.00572213	1.63699	up	Exogenous
153	18.50_379.2405m/z	379.24	18.4988	HMDB0264557	PA(5-iso PGF2VI/19:2(10Z,13Z))	0.0213758	3.5597	down	Endogenous
51	18.57_286.1614m/z	286.161	18.5673	HMDB0297151	DG(8:0/5-iso PGF2VI/0:0)	0.0491642	1.56631	up	Endogenous
67	18.58_279.1633m/z	279.163	18.5845	GPA(10:0/14:1)	GPA(10:0/14:1)	0.0367356	2.18304	up	Endogenous
144	18.58_288.1764m/z	288.176	18.5845	HMDB0266678	PA(18:3(9,11,15)-OH(13)/8:0)	0.00789587	6.5821	down	Endogenous
175	18.89_844.6524m/z	844.652	18.8875	HMDB0114646	PE-NMe2(24:1(15Z)/20:3(5Z,8Z,11Z))	0.0308152	1.69636	down	Endogenous
149	19.01_619.2961m/z	619.296	19.0061	HMDB0266636	PA(20:4(5Z,8Z,11Z,13E)+=O(15)/8:0)	0.0251546	2.50265	down	Endogenous
135	19.24_187.6340m/z	187.634	19.243	HMDB0240775	O-(11-Carboxyundecanoyl)carnitine	0.0455599	5.9111	down	Endogenous
319	19.57_221.9841m/z	221.984	19.5687	HMDB0248869	Barban	0.00875662	1.78098	down	Exogenous
193	19.99_788.5428m/z	788.543	19.9917	HMDB0112544	PS(20:1(11Z)/16:1(9Z))	0.0405211	5.39302	down	Endogenous
426	2.17_225.9165m/z	225.917	2.16792	HMDB0303461	Iron(III) citrate	1.3000946E-5	4.28958	down	Exogenous
263	2.58_279.9854m/z	279.985	2.57928	HMDB0246958	3-Iodo-2-propynyl butylcarbamate	1.8390587E-5	2.22659	down	Exogenous
479	2.58_324.0425m/z	324.042	2.57928	HMDB0060545	O-Desmethylindomethacin	0.00751797	1.53423	up	Exogenous
502	3.17_303.9922m/z	303.992	3.17352	HMDB0256790	Procymidone	0.00119778	1.86993	up	Exogenous
349	3.44_550.1309m/z	550.131	3.44205	HMDB0029237	Cyanidin 3-(6''-succinyl-glucoside)	0.0483167	1.84255	down	Exogenous
443	3.46_233.9803m/z	233.98	3.46492	HMDB0012250	L-Aspartyl-4-phosphate	0.0411107	2.51582	down	Endogenous
122	3.46_322.0296m/z	322.03	3.46492	HMDB0001367	N-Acetyl-glucosamine 1-phosphate	0.0038383	3.17839	down	Exogenous
176	3.72_311.8412m/z	311.841	3.7163	HMDB0270247	PG(6 keto-PGF1alpha/22:5(4Z,7Z,10Z,13Z,16Z))	0.0305383	2.08259	up	Endogenous
437	3.80_364.5292m/z	364.529	3.7963	HMDB0041242	Kudzusaponin SA3	0.0475415	1.57939	up	Exogenous
178	3.95_415.2428m/z	415.243	3.95057	HMDB0270664	PG(a-15:0/PGF2alpha)	0.00917949	1.85688	down	Endogenous
413	4.02_290.0363m/z	290.036	4.02485	HMDB0060927	Hydroxylumiracoxib	0.0498207	1.98768	down	Exogenous
327	4.04_432.2495m/z	432.25	4.03627	HMDB0039968	Brevetoxin B4b	0.00395752	2.5734	down	Exogenous
476	4.04_455.8906m/z	455.891	4.03627	HMDB0255758	Notoginsenoside S	0.00906155	1.57078	up	Exogenous
188	4.04_507.2877m/z	507.288	4.03627	HMDB0279550	PIP(20:0/20:3(6,8,11)-OH(5))	0.00128343	2.03365	up	Endogenous
32	4.05_550.8047m/z	550.805	4.05342	HMDB0294357	CDP-DG(i-22:0/20:5(5Z,8Z,11Z,14Z,16E)-OH(18R))	9.204616E-4	3.34772	up	Endogenous
471	4.09_342.0914m/z	342.091	4.09342	HMDB0060980	N-Desmethyl Rosiglitazone	0.00277872	1.58696	up	Exogenous
127	4.16_414.2723m/z	414.272	4.15625	HMDB0242077	N-Eicosapentaenoyl Phenylalanine	0.0202203	2.95458	down	Endogenous
237	4.16_421.0476m/z	421.048	4.16197	HMDB0041173	1-O-Caffeoyl-(b-D-glucose 6-O-sulfate)	6.197133E-4	2.93706	down	Exogenous
505	4.16_423.0465m/z	423.047	4.16197	HMDB0302635	Psoberan	0.00105062	2.16997	down	Exogenous
276	4.16_459.0463m/z	459.046	4.16197	CSID570935	4-Methoxyglucobrassicin	0.0132957	1.58294	up	Exogenous
381	4.16_596.1583n	577.14	4.16197	HMDB0039922	Eriodictyol 7-(6-trans-p-coumaroylglucoside)	0.0371367	1.67566	down	Exogenous
336	4.16_601.1059m/z	601.106	4.16197	HMDB0249760	cefditoren pivoxil	0.0282321	1.93245	down	Exogenous
311	4.16_603.1031m/z	603.103	4.16197	HMDB0301685	Apigenin 7-O-diglucuronide	0.00876732	1.73412	down	Exogenous
310	4.16_797.1609m/z	797.161	4.16197	HMDB0038295	Apigenin 4'-[feruloyl-(->2)-glucuronyl-(1->2)-glucuronide]	0.0350748	2.01825	down	Exogenous
274	4.20_319.9869m/z	319.987	4.19625	CSID212	4-amino-2-methyl-5-diphosphooxymethylpyrimidine	5.178589E-7	2.66147	up	Exogenous
555	4.21_276.9592m/z	276.959	4.2134			7.284889E-4	1.58107	up	Exogenous
329	4.21_278.9579m/z	278.958	4.2134	HMDB0304903	Caffeic acid sulfate	0.00237548	2.03161	down	Exogenous
424	4.26_692.3805m/z	692.38	4.26482	HMDB0253561	Ipamorelin	0.00570148	1.89738	down	Exogenous
270	4.45_215.0239m/z	215.024	4.44765	HMDB0245971	3-Phenyl-2-thioxoimidazolidin-4-one	0.0404628	1.65214	up	Exogenous
317	4.47_137.0252m/z	137.025	4.47052	HMDB0029610	Ascladiol	0.0131993	1.88634	down	Exogenous
187	4.58_351.1586m/z	351.159	4.57907	HMDB0279169	PIP(18:2(9Z,12Z)/6 keto-PGF1alpha)	0.0396192	1.86336	up	Endogenous
537	5.10_412.1777m/z	412.178	5.09902	CSID26356894	TREPIPAM MALEATE	0.00407541	1.56891	down	Exogenous
411	5.25_159.0674m/z	159.067	5.25328	HMDB0015400	hydralazine	0.00283832	2.2933	down	Exogenous
252	5.25_239.0575m/z	239.058	5.25328	CSID74852316	3-(7-Hydroxy-6-methoxy-1,3-benzodioxol-5-yl)propanoic acid	0.0364273	1.96047	down	Exogenous
78	5.31_195.0880m/z	195.088	5.31042	HMDB0028885	Histidylglycine	0.00246905	1.92455	up	Endogenous
542	5.38_144.0805m/z	144.08	5.37898	HMDB0003447	Tryptophol	0.0423641	1.68739	down	Endogenous
196	5.57_460.7611m/z	460.761	5.56753	HMDB0283479	PS(22:6(4Z,7Z,10Z,13E,15E,19Z)-OH(17)/22:5(7Z,10Z,13Z,16Z,19Z))	0.0285717	1.63906	down	Endogenous
84	5.70_169.0761m/z	169.076	5.70467	HMDB0000929	L-Tryptophan	0.0295325	2.02697	down	Endogenous
544	5.82_240.0535m/z	240.054	5.81893	CSID8968	uredepa	0.033205	1.79068	up	Exogenous
447	5.82_426.1931m/z	426.193	5.81893	HMDB0001938	Lisinopril	0.0366365	2.00802	down	Exogenous
439	5.98_234.0779m/z	234.078	5.97892	HMDB0253955	Lagociclovir	0.0197854	1.53502	down	Exogenous
356	6.14_186.1147m/z	186.115	6.1389	CSID115991	D-(+)-Panthenol	0.0214789	1.67032	down	Endogenous
528	6.14_426.1928m/z	426.193	6.1389	HMDB0258827	Terbogrel	6.27483E-4	1.50348	up	Exogenous
393	6.19_137.0253m/z	137.025	6.19033	HMDB0004062	Gentisate aldehyde	0.0390338	2.388	down	Exogenous
414	6.28_208.0624m/z	208.062	6.27603	HMDB0000735	Hydroxyphenylacetylglycine	0.0175518	1.86066	down	Exogenous
399	6.29_399.9777m/z	399.978	6.29317	HMDB0252823	Glutathione trisulfide	0.0117666	1.8172	down	Exogenous
225	6.44_428.2057m/z	428.206	6.43602	HMDB0247318	1-(4-Carboxyphenyl)-3,3-dimethyltriazene	0.0158537	1.62897	up	Exogenous
467	6.81_204.0682m/z	204.068	6.80738	HMDB0244966	N-Acetyltyrosine	4.3509885E-5	1.61618	down	Endogenous
63	7.04_1037.5666m/z	1037.57	7.04165	HMDB0012050	Ganglioside GT2 (d18:1/26:0)	0.0156483	1.78376	down	Exogenous
271	7.04_371.1286m/z	371.129	7.04165	HMDB0259582	3-Pyridazinamine, N-(1-((3,4-difluorophenyl)methyl)-4-piperidinyl)-6-(trifluoromethyl)-	0.041608	1.78111	down	Exogenous
236	7.09_144.0458m/z	144.046	7.09308	HMDB0243900	1-Hydroxyisoquinoline	3.7653898E-4	3.83761	down	Endogenous
15	7.14_217.1102m/z	217.11	7.1445	HMDB0000350	3-Hydroxysebacic acid	0.00151201	2.08501	up	Endogenous
401	7.20_403.1182m/z	403.118	7.19592	HMDB0033712	Glycyrin	0.0421568	1.86637	down	Exogenous
206	7.30_148.0367m/z	148.037	7.30448	HMDB0029067	Threonylmethionine	0.0205194	1.96095	down	Exogenous
143	7.36_229.1382m/z	229.138	7.3559	HMDB0262882	PA(13:0/PGJ2)	0.00507352	1.73614	down	Endogenous
30	7.39_576.8140m/z	576.814	7.39018	HMDB0294326	CDP-DG(6 keto-PGF1alpha/i-22:0)	0.00809655	2.59002	up	Endogenous
267	7.64_146.0602m/z	146.06	7.6416	HMDB0245929	3-Methylcholanthrene	0.0138477	2.0391	down	Exogenous
266	7.78_171.1038m/z	171.104	7.77872	HMDB0036396	3-Methylbutyl 3-oxobutanoate	2.6059119E-5	3.24464	down	Endogenous
534	7.78_385.1701m/z	385.17	7.77872	HMDB0251592	Tetraxetan	0.00105795	1.86033	up	Exogenous
442	7.83_345.1406m/z	345.141	7.83013	CSID439182	Laninamivir	0.0114293	1.77232	down	Exogenous
81	7.88_245.0507m/z	245.051	7.88155	HMDB0011631	L-3-hydroxykynurenine	0.0202203	2.80554	up	Exogenous
16	7.92_188.1044n	187.097	7.91583	HMDB0059783	3-Methylsuberic acid	0.0151189	1.68041	up	Exogenous
515	7.92_271.0531m/z	271.053	7.91583	HMDB0258248	serine glutamate	0.028716	1.87571	up	Exogenous
262	8.01_145.0873m/z	145.087	8.01298	HMDB0002207	3-Hydroxyisoheptanoic acid	0.0201094	1.85556	down	Exogenous
231	8.01_383.1531m/z	383.153	8.01298	CSID24850136	16alpha-hydroxydehydroepiandrosterone 3-sulfate	0.00258905	2.27624	up	Exogenous
130	8.46_241.2019m/z	241.202	8.45865	HMDB0242086	N-Nervonoyl Asparagine	0.0355795	2.05277	down	Exogenous
260	8.46_245.1390m/z	245.139	8.45863	HMDB0000413	3-Hydroxydodecanedioic acid	0.00146088	1.53351	up	Endogenous
453	8.46_390.0654m/z	390.065	8.45863	HMDB0254530	methionine aspartate aspartate	4.5749726E-4	2.20873	down	Exogenous
551	8.48_244.1333n	243.126	8.47578	HMDB0259777	Veliparib	0.0470911	1.68226	down	Exogenous
543	8.73_162.0572m/z	162.057	8.73288	HMDB0000158	Tyrosine	0.034444	1.66518	down	Endogenous
11	8.75_129.0547m/z	129.055	8.75005	HMDB0000422	2-Methylglutaric acid	0.044744	1.6491	up	Endogenous
254	8.78_185.1198m/z	185.12	8.78432	CSID8034790	3,10-Dihydroxydecanoic acid	0.00902694	2.04434	down	Endogenous
6	8.97_383.1542m/z	383.154	8.97287	HMDB0062544	16alpha-Hydroxy DHEA 3-sulfate	0.00296345	1.51305	up	Exogenous
46	9.19_694.1800m/z	694.18	9.18998	CSID389968	Dexylosylbenanomicin A	0.0276721	2.07565	down	Exogenous
309	9.31_335.0260m/z	335.026	9.30997	HMDB0304918	Apiforol sulfate	0.0289458	1.90944	up	Exogenous
331	9.31_790.2347n	789.227	9.30997	HMDB0249564	calphostin C	0.0320153	1.9911	down	Exogenous
45	9.67_694.1798m/z	694.18	9.66993	CSID389968	Dexylosylbenanomicin A	0.0201094	2.10173	up	Exogenous
526	9.86_345.1487m/z	345.149	9.85848	HMDB0255721	Tecastemizole	0.0289458	1.84875	down	Exogenous
376	9.90_301.2158n	346.187	9.90422	HMDB0304346	ent-kaur-16-en-19-oate	0.0365644	1.58595	up	Exogenous
126	9.93_511.2935m/z	511.294	9.92703	HMDB0242005	N-Arachidonoyl Tryptophan	0.0404647	2.21916	down	Exogenous
280	9.96_369.0526m/z	369.053	9.96132	CSID74852155	5,7-Dihydroxy-2-(1-hydroxy-3,5-dimethoxy-4-oxo-2-cyclohexen-1-yl)-4H-chromen-4-one	0.0491642	1.63402	down	Exogenous
296	9.96_845.3155m/z	845.316	9.96132	HMDB0247948	Aclacinomycin X	0.0276721	1.51193	up	Exogenous

## Sheet: Table S4
Table S4: Annotation of metabolites identified significantly altered in GA-1 patients versus controls using in-house Library.
#	Compound	m/z	RT	CAS ID	Compound name	FDR P-value	FC ([GA] Vs [Ctrl])	Direction ([GA] Vs [Ctrl])	Classification	MSI
85	0.81_225.0632m/z	225.063	0.808067	HMDB0000929	L-Tryptophan	0.0161805	2.74016	down	Endogenous	Level 1
483	0.83_131.0821m/z	131.082	0.8252	HMDB0000214	Ornithine	0.0178841	2.18308	down	Endogenous	Level 1
358	0.83_145.0622m/z	145.062	0.8252	HMDB0003423	D-Glutamine	0.0201094	1.94259	down	Endogenous	Level 1
395	0.88_180.0643n	179.057	0.876633	HMDB0000122	glucose	0.0157052	2.22674	down	Endogenous	Level 1
335	0.94_203.1365m/z	203.136	0.939467	HMDB0000062	carnitine	8.1072227E-7	2.20859	down	Endogenous	Level 1
208	1.01_565.0536m/z	565.054	1.01375	HMDB0000286	Uridine diphosphate glucose	0.0196755	2.69395	down	Endogenous	Level 1
507	1.20_130.0486m/z	130.049	1.19658	HMDB0000243	pyruvate	0.0326914	2.02192	down	Endogenous	Level 1

## Sheet: Table S5
Table S5: List of Endogenous Metabolites Included in Chemical Similarity Enrichment Analysis of GA-1 Patients vs. Controls. Metabolites were selected based on statistical significance in volcano plot analysis (FDR-adjusted p < 0.5, FC > 1.5). Metabolite Set Enrichment Analysis (MSEA) was then performed by chemical similarity (main class).
#	Compound	m/z	Retention Time	CAS ID	Compound name	FDR P-value	FC ([GA] Vs [Ctrl])	Direction ([GA] Vs [Ctrl])	MSI
1	0.94_203.1365m/z	203.136	0.939467	HMDB0000062 (L-Carnitine)	carnitine	8.10722e-07	3.78007	down	Level 2
2	1.30_362.0538m/z	362.054	1.29943	HMDB0240587	Guanosine 3'-monophosphate	1.80735e-06	3.11332	down	Level 2
3	15.19_478.2976m/z	478.298	15.1893	HMDB0011475	LysoPE(0:0/18:1(11Z))	7.68581e-06	3.20337	down	Level 2
4	1.32_147.0306m/z	147.031	1.31658	HMDB0000606 (D-2-Hydroxyglutaric acid)	2-Hydroxyglutaric acid	1.0529e-05	2.8082	down	Level 2
5	0.93_363.0613n	362.054	0.92805	HMDB0001397	Guanosine monophosphate	1.39634e-05	2.59987	down	Level 2
6	0.94_147.0526n	189.086	0.939467	HMDB0002931	N-Acetylserine	1.40848e-05	5.9111	down	Level 2
7	12.74_556.3303m/z	556.33	12.7382	HMDB0011491	LysoPE(0:0/22:1(13Z))	2.08666e-05	2.62552	down	Level 2
8	13.09_313.2396m/z	313.24	13.0924	HMDB0000782	octadecanedioate	2.11471e-05	2.04434	down	Level 2
9	15.54_380.2580m/z	380.258	15.538	HMDB0290282	SM(d16:1/20:5(5Z,8Z,11Z,14Z,16E)-OH(18R))	2.11471e-05	1.88634	down	Level 2
10	15.19_606.3093m/z	606.309	15.1893	HMDB0288846	PC(2:0/5-iso PGF2VI)	2.56866e-05	2.77464	down	Level 2
11	12.50_395.1911m/z	395.191	12.4982	HMDB0241920	N-Palmitoyl Arginine	2.80311e-05	3.83761	down	Level 2
12	15.55_840.5835m/z	840.583	15.5493	HMDB0286512	PC(PGF1alpha/18:1(9Z))	4.35208e-05	2.3602	down	Level 2
13	11.70_397.2082m/z	397.208	11.6983	HMDB0007007	CPA(18:2(9Z,12Z)/0:0)	5.88943e-05	3.43749	down	Level 2
14	0.69_841.7327m/z	841.733	0.688083	HMDB0043426	TG(15:0/18:3(6Z,9Z,12Z)/18:0)	6.3021e-05	2.33111	up	Level 2
15	0.92_227.0663m/z	227.066	0.922333	HMDB0000296 (Uridine)	uridine	6.86122e-05	2.42182	down	Level 2
16	16.06_494.3295m/z	494.329	16.0578	HMDB0241608	(7E,10E,13E,16E,19E)-Docosapentaenoylcarnitine	9.25712e-05	2.4524	down	Level 2
17	14.82_452.2818m/z	452.282	14.8179	HMDB0011473	LysoPE(0:0/16:0)	9.26039e-05	2.26363	down	Level 2
18	0.93_463.9608m/z	463.961	0.92805	HMDB0000082	Cytidine triphosphate	0.00010615	2.95458	down	Level 2
19	0.69_837.7348m/z	837.735	0.688083	HMDB0055688	TG(20:5(5Z,8Z,11Z,14Z,17Z)/14:0/O-18:0)	0.000121419	2.32787	up	Level 2
20	13.80_522.3246m/z	522.325	13.7952	HMDB0242435	Deoxycholylmethionine	0.000144351	2.42125	down	Level 2
21	12.34_583.2562m/z	583.256	12.3383	HMDB0256524	PI(20:5(5Z,8Z,11Z,14Z,17Z)/0:0)	0.000155033	3.35115	down	Level 2
22	0.69_577.8143m/z	577.814	0.688083	HMDB0293188	CDP-DG(PGJ2/a-25:0)	0.000184392	2.55402	up	Level 2
23	14.29_269.2145m/z	269.214	14.2866	HMDB0072861	MG(0:0/13:0/0:0)	0.000272131	2.55823	down	Level 2
24	0.69_902.2179m/z	902.218	0.688083	HMDB0300588	6-Methylnonanoyl-CoA	0.000284539	3.34772	up	Level 2
25	10.95_213.1514m/z	213.151	10.9498	HMDB0010727	3-Oxododecanoic acid	0.000306673	1.76217	up	Level 2
26	0.88_491.9781n	472.96	0.876633	HMDB0003537	2'-Deoxyinosine triphosphate	0.000320193	5.39066	down	Level 2
27	0.96_133.0151m/z	133.015	0.962333	HMDB0000156 (Malate)	L-Malic acid.mol	0.000332312	2.33152	down	Level 2
28	14.23_538.3512m/z	538.351	14.2295	40025	PC(2:0/16:0)	0.000376539	2.43681	down	Level 2
29	14.82_580.2929m/z	580.293	14.8179	HMDB0288867	PC(20:5(5Z,8Z,10E,14Z,17Z)-OH(12)/2:0)	0.000384524	2.26014	down	Level 2
30	0.69_578.8176m/z	578.818	0.688083	HMDB0293229	CDP-DG(a-25:0/20:4(8Z,11Z,14Z,17Z)-2OH(5S,6R))	0.000443848	2.08501	up	Level 2
31	10.86_367.1597m/z	367.16	10.8641	HMDB0002833	Testosterone sulfate	0.000463041	5.39302	down	Level 2
32	13.71_517.3095n	498.292	13.7095	HMDB0010387	LysoPC(18:3(6Z,9Z,12Z)/0:0)	0.000535518	3.24464	down	Level 2
33	16.07_792.5527m/z	792.553	16.075	HMDB0007946	PC(15:0/20:2(11Z,14Z))	0.00054495	2.16102	down	Level 2
34	14.17_584.3622m/z	584.362	14.1666	HMDB0011498	LysoPE(0:0/24:1(15Z))	0.0005861	2.1427	down	Level 2
35	1.20_242.1568m/z	242.157	1.19658	HMDB0260741	PE(20:5(6E,8Z,11Z,14Z,17Z)-OH(5)/14:1(9Z))	0.000619713	1.77953	down	Level 2
36	0.89_254.9894m/z	254.989	0.893767	HMDB0003976	D-Glucuronic acid 1-phosphate	0.000625286	2.03107	down	Level 2
37	0.91_149.0464m/z	149.046	0.910917	HMDB0000283 (D-Ribose)	Ribose	0.000682891	1.74963	down	Level 2
38	17.05_636.3653m/z	636.365	17.0463	GPEtn(18:3/9:0)	GPEtn(18:3/9:0)	0.000731599	2.38627	down	Level 2
39	0.92_174.0641n	216.098	0.922333	HMDB0006028	N-Acetylasparagine	0.000833601	2.44365	down	Level 2
40	15.81_542.3419m/z	542.342	15.8064	HMDB0242376	Cholylleucine	0.000920462	2.03161	down	Level 2
41	4.05_550.8047m/z	550.805	4.05342	HMDB0294357	CDP-DG(i-22:0/20:5(5Z,8Z,11Z,14Z,16E)-OH(18R))	0.000920462	2.17073	down	Level 2
42	16.66_673.4964m/z	673.496	16.6583	HMDB0295955	DG(18:0/20:5(7Z,9Z,11E,13E,17Z)-3OH(5,6,15)/0:0)	0.000936075	2.10462	up	Level 2
43	11.25_185.1198m/z	185.12	11.2526	HMDB0010724	3-Oxodecanoic acid	0.00095433	2.21526	down	Level 2
44	16.66_572.3264m/z	572.326	16.6583	HMDB0011913	Ganglioside GM3 (d18:0/12:0)	0.000972579	2.3233	down	Level 2
45	17.05_607.3789m/z	607.379	17.0463	GPA(11:0/20:4)	GPA(11:0/20:4)	0.000974831	2.44272	down	Level 2
46	16.64_528.3114m/z	528.311	16.641	HMDB0274750	PGP(22:6(5Z,8E,10Z,13Z,15E,19Z)-2OH(7S, 17S)/a-25:0)	0.000975513	2.37607	down	Level 2
47	16.64_1066.5398n	356.521	16.641	HMDB0280206	PIP(PGD2/22:2(13Z,16Z))	0.000988211	3.00831	down	Level 2
48	16.06_608.3323m/z	608.332	16.0578	GPEtn(18:3/7:0)	GPEtn(18:3/7:0)	0.000988867	2.05863	down	Level 2
49	0.69_852.7191m/z	852.719	0.688083	PE(P-20:0/26:0)	PE(P-20:0/26:0)	0.00104582	1.73698	up	Level 2
50	0.84_262.0463n	261.039	0.84235	HMDB0001530	Mannitol 1-phosphate	0.00104582	2.10299	down	Level 2
51	0.88_289.0535m/z	289.054	0.876633	HMDB0000195 (Inosine)	Inosine	0.00105795	1.83813	down	Level 2
52	1.40_128.0341m/z	128.034	1.40228	HMDB0060475	DL-Glutamate	0.00106213	2.06203	down	Level 2
53	4.04_507.2877m/z	507.288	4.03627	HMDB0279550	PIP(20:0/20:3(6,8,11)-OH(5))	0.00128343	2.23009	down	Level 2
54	0.81_432.9871m/z	432.987	0.808067	HMDB0003536	dIDP	0.001351	2.33442	up	Level 2
55	15.93_260.1408m/z	260.141	15.9266	HMDB0266581	PA(2:0/20:3(6,8,11)-OH(5))	0.00136854	2.24901	down	Level 2
56	16.03_628.2915m/z	628.291	16.0295	HMDB0250699	Cys-Arg-Glu-Lys-Ala	0.0014044	2.21223	down	Level 2
57	7.14_217.1102m/z	217.11	7.1445	HMDB0000350	3-Hydroxysebacic acid	0.00151201	2.02127	down	Level 2
58	16.06_853.5585n	834.541	16.0578	HMDB0282150	PS(20:3(5Z,11Z,14Z)-O(8,9)/20:1(11Z))	0.00179956	1.88991	down	Level 2
59	16.64_546.7706m/z	546.771	16.641	HMDB0292093	CDP-DG(20:3(8Z,11Z,14Z)/22:6(4Z,7Z,10Z,13E,15E,19Z)-OH(17))	0.00204214	2.24751	down	Level 2
60	12.67_554.3151m/z	554.315	12.6696	HMDB0011492	LysoPE(0:0/22:2(13Z,16Z))	0.00211853	2.73376	down	Level 2
61	11.05_369.2307m/z	369.231	11.0469	CSID4446174	19(R)-hydroxy Prostaglandin F2Î±	0.0024132	2.14127	down	Level 2
62	17.87_706.5789n	727.553	17.8691	HMDB0296316	DG(20:3(8Z,11Z,14Z)-2OH(5,6)/20:0/0:0)	0.00242958	2.32805	down	Level 2
63	5.31_195.0880m/z	195.088	5.31041	HMDB0028885	Histidylglycine	0.00246905	2.66295	down	Level 2
64	16.06_654.3387m/z	654.339	16.0578	GPSer(17:2/8:0)	GPSer(17:2/8:0)	0.00258267	1.67032	down	Level 2
65	17.05_437.2646m/z	437.265	17.0463	HMDB0007850	LysoPA(0:0/18:0)	0.00258905	4.28958	down	Level 2
66	16.06_807.5194n	806.512	16.0578	CSID35032502	PS(18:3(9Z,12Z,15Z)/20:3(8Z,11Z,14Z))	0.00292825	2.07013	down	Level 2
67	8.97_383.1542m/z	383.154	8.97287	HMDB0062544	16alpha-Hydroxy DHEA 3-sulfate	0.00296345	3.68986	down	Level 2
68	10.95_353.2357m/z	353.236	10.9498	HMDB0001139	(+)-Prostaglandin F2alpha	0.00328022	2.01252	down	Level 2
69	17.73_345.1780m/z	345.178	17.7328	HMDB0262680	PA(20:4(6Z,8E,10E,14Z)-2OH(5S,12R)/10:0)	0.00328022	1.52825	down	Level 2
70	1.35_288.1230m/z	288.123	1.35087	HMDB0005765 (Ophthalmic acid)	Ophthalmic acid	0.00343993	2.21252	up	Level 2
71	11.12_411.1869m/z	411.187	11.1155	HMDB0000569	Deoxypyridinoline	0.00347015	3.63719	down	Level 2
72	17.41_341.3086m/z	341.309	17.4062	HMDB0011153	MG(P-18:0/0:0/0:0)	0.00347465	2.12464	down	Level 2
73	12.43_333.2090m/z	333.209	12.4296	HMDB0304442	octadecenedioate	0.00349413	2.13853	down	Level 2
74	12.22_243.1613m/z	243.161	12.2239	HMDB0002327	1,11-Undecanedicarboxylic acid	0.00361087	1.87386	up	Level 2
75	16.06_480.3099m/z	480.31	16.0578	HMDB0010381	LysoPC(15:0/0:0)	0.00379336	1.92961	down	Level 2
76	18.31_265.6377m/z	265.638	18.3102	HMDB0002497	Glycochenodeoxycholate-3-sulfate	0.0038383	2.11031	down	Level 2
77	3.46_322.0296m/z	322.03	3.46492	HMDB0001367	N-Acetyl-glucosamine 1-phosphate	0.0038383	1.53331	up	Level 2
78	15.55_528.3133m/z	528.313	15.5493	HMDB0011523	LysoPE(22:4(7Z,10Z,13Z,16Z)/0:0)	0.00400483	1.95244	down	Level 2
79	18.10_582.3300m/z	582.33	18.1044	HMDB0011855	Ganglioside GD2 (d18:1/23:0)	0.00407541	2.36667	down	Level 2
80	10.71_310.1663m/z	310.166	10.7098	HMDB0241677	3-Hydroxyheptanoylcarnitine	0.00410309	2.03365	up	Level 2
81	16.11_820.5439m/z	820.544	16.1092	HMDB0286476	PC(20:5(5Z,8Z,11Z,14Z,16E)-OH(18R)/18:1(9Z))	0.00417282	1.65527	down	Level 2
82	17.05_704.3544m/z	704.354	17.0463	GPSer(20:5/9:0)	GPSer(20:5/9:0)	0.00468866	2.06482	down	Level 2
83	1.08_426.0255m/z	426.026	1.07662	HMDB0001341	ADP	0.00472712	2.22252	down	Level 2
84	16.86_330.6219m/z	330.622	16.8639	HMDB0042697	TG(14:0/22:4(7Z,10Z,13Z,16Z)/24:0)	0.00482351	2.03025	down	Level 2
85	14.56_315.2545m/z	315.255	14.5608	HMDB0011563	MG(15:0/0:0/0:0)	0.00501577	1.6465	down	Level 2
86	0.76_154.9748m/z	154.975	0.756649	HMDB0000816	Phosphoglycolic acid	0.00501932	2.33651	up	Level 2
87	15.55_588.3325m/z	588.332	15.5493	GPSer(14:1/9:0)	GPSer(14:1/9:0)	0.00502864	1.97522	down	Level 2
88	13.96_402.3755m/z	402.376	13.9552	HMDB0242084	N-Nervonoyl Alanine	0.00507352	1.64371	up	Level 2
89	7.36_229.1382m/z	229.138	7.3559	HMDB0262882	PA(13:0/PGJ2)	0.00507352	1.50348	up	Level 2
90	16.06_760.4871m/z	760.487	16.0578	HMDB0008997	PE(18:0/18:4(6Z,9Z,12Z,15Z))	0.00513807	1.98951	down	Level 2
91	17.87_355.3222m/z	355.322	17.8691	HMDB0061660	2(R)-hydroxydocosanoic acid	0.00522488	2.1889	down	Level 2
92	16.06_543.3432m/z	543.343	16.0578	HMDB0114756	LPA(24:0/0:0)	0.00524142	1.82282	down	Level 2
93	16.59_466.3341m/z	466.334	16.5892	HMDB0253705	Isovaleryl-Val-Val-Sta-OEt	0.00553534	2.01317	down	Level 2
94	0.99_235.0910m/z	235.091	0.990899	HMDB0029158	gamma-Glutamylserine	0.0061105	3.5597	down	Level 2
95	17.27_852.5661m/z	852.566	17.2691	HMDB0283913	PE(PGD1/22:1(13Z))	0.00616938	2.06667	up	Level 2
96	0.69_565.3354m/z	565.335	0.688083	MGDG(18:3/4:0)	MGDG(18:3/4:0)	0.00627612	1.5539	up	Level 2
97	10.59_537.0677m/z	537.068	10.5898	CSID30791081	dTDP-beta-L-rhodinose	0.00627917	1.54212	up	Level 2
98	16.62_1026.6849n	991.671	16.6239	HMDB0288733	PC(LTE4/24:1(15Z))	0.00630319	2.388	down	Level 2
99	16.66_324.0619m/z	324.062	16.6583	HMDB0000095	Cytidine monophosphate	0.0068772	3.5948	down	Level 2
100	16.06_540.3312m/z	540.331	16.0578	HMDB0304796	Arg-Thr-Lys-Arg	0.00700677	1.8235	down	Level 2
101	16.86_605.3028n	606.31	16.8639	137973	Phe His Phe Arg	0.00713013	1.68096	down	Level 2
102	14.48_299.1187m/z	299.119	14.4809	HMDB0241923	N-Palmitoyl Cysteine	0.00721118	1.58592	up	Level 2
103	18.17_287.1710m/z	287.171	18.173	HMDB0297203	DG(8:0/20:5(7Z,9Z,11E,13E,17Z)-3OH(5,6,15)/0:0)	0.00741503	2.58857	down	Level 2
104	10.71_242.1767m/z	242.177	10.7098	HMDB0013286	N-Undecanoylglycine	0.00767597	1.86336	up	Level 2
105	16.64_184.0755m/z	184.075	16.641	3318	Phosphocholine	0.00767712	1.8172	down	Level 2
106	10.06_343.1339m/z	343.134	10.0585	HMDB0029117	Tyrosyl-Tyrosine	0.00789587	1.85688	down	Level 2
107	18.58_288.1764m/z	288.176	18.5845	HMDB0266678	PA(18:3(9,11,15)-OH(13)/8:0)	0.00789587	2.24576	down	Level 2
108	16.06_626.2836m/z	626.284	16.0578	264755	Phe Ser Leu Phe Asp	0.00809655	1.81693	down	Level 2
109	16.37_268.1446m/z	268.145	16.3724	HMDB0242005	N-Arachidonoyl Tryptophan	0.00809655	2.01893	down	Level 2
110	7.39_576.8140m/z	576.814	7.39019	HMDB0294326	CDP-DG(6 keto-PGF1alpha/i-22:0)	0.00809655	1.81546	down	Level 2
111	16.14_633.1285m/z	633.129	16.1435	HMDB0003337	Oxidized glutathione	0.00820375	1.58799	up	Level 2
112	16.62_812.9633m/z	812.963	16.6239	HMDB0004858	Ganglioside GM1 (18:1/22:0)	0.00902966	2.22674	down	Level 2
113	3.95_415.2428m/z	415.243	3.95057	HMDB0270664	PG(a-15:0/PGF2alpha)	0.00917949	2.18308	down	Level 2
114	16.11_862.5389m/z	862.539	16.1092	HMDB0009604	PE(22:4(7Z,10Z,13Z,16Z)/22:5(7Z,10Z,13Z,16Z,19Z))	0.00924809	1.62511	down	Level 2
115	16.25_544.2734m/z	544.273	16.2463	HMDB0240603	LysoPS(18:1(9Z)/0:0)	0.00954736	2.79601	up	Level 2
116	0.93_421.9896m/z	421.99	0.92805	HMDB0060504	S-(1,2-Dichlorovinyl)glutathione	0.00964602	1.75776	down	Level 2
117	13.30_255.1989m/z	255.199	13.2981	HMDB0072858	MG(0:0/i-12:0/0:0)	0.00999256	1.59862	up	Level 2
118	0.84_217.0330m/z	217.033	0.84235	HMDB0000565 (Galactonic acid)	galactonate	0.0104194	1.92455	up	Level 2
119	14.22_315.2545m/z	315.255	14.218	HMDB0011532	MG(0:0/15:0/0:0)	0.0104194	1.68586	down	Level 2
120	16.64_1071.4864n	547.741	16.641	HMDB0292264	CDP-DG(5-iso PGF2VI/20:4(8Z,11Z,14Z,17Z))	0.0105473	2.22139	down	Level 2
121	15.04_468.3098m/z	468.31	15.0409	PC(14:0/0:0)	PC(14:0/0:0)	0.0106436	2.32939	down	Level 2
122	15.71_494.3218m/z	494.322	15.7094	HMDB0256155	PC(16:1(9E)/0:0)	0.0107351	2.5734	down	Level 2
123	11.73_227.1675m/z	227.167	11.7325	HMDB0072874	MG(0:0/10:0/0:0)	0.0108148	1.71992	up	Level 2
124	16.06_647.3376m/z	647.338	16.0578	HMDB0262704	PA(20:5(5Z,8Z,11Z,14Z,16E)-OH(18R)/10:0)	0.0108614	1.66384	down	Level 2
125	14.41_538.2534m/z	538.253	14.4123	HMDB0280786	PIP(22:5(4Z,7Z,10Z,13Z,19Z)-O(16,17)/22:5(7Z,10Z,13Z,16Z,19Z))	0.0113556	2.7215	down	Level 2
126	16.11_794.5531m/z	794.553	16.1092	HMDB0009223	PE(20:0/18:1(11Z))	0.0114293	1.81951	down	Level 2
127	0.94_229.1532m/z	229.153	0.939467	HMDB0262975	PA(20:4(5E,8Z,12Z,14Z)-OH(11R)/14:0)	0.0115317	2.24195	down	Level 2
128	1.33_234.0642m/z	234.064	1.33372	HMDB0000727	L-Threoneopterin	0.0115344	1.84645	down	Level 2
129	15.34_589.3396m/z	589.34	15.3436	MGDG(2:0/22:5)	MGDG(2:0/22:5)	0.0115725	1.73412	down	Level 2
130	15.93_603.3492n	568.335	15.9266	HMDB0288901	PC(20:3(6,8,11)-OH(5)/2:0)	0.0122474	1.93245	down	Level 2
131	16.06_409.2360m/z	409.236	16.0578	HMDB0007849	LysoPA(0:0/16:0)	0.0122474	1.66083	down	Level 2
132	0.69_971.6916m/z	971.692	0.688083	GPIns(19:0/26:1)	GPIns(19:0/26:1)	0.0123429	1.69979	up	Level 2
133	13.33_483.1710m/z	483.171	13.3324	HMDB0006598	Isoglobotriaose	0.0123884	1.53351	up	Level 2
134	16.06_624.2982m/z	624.298	16.0578	HMDB0013060	S-(9-hydroxy-PGA2)-glutathione	0.0124756	1.59581	down	Level 2
135	17.37_906.7196m/z	906.72	17.3727	HMDB0241999	N-Arachidonoyl Lysine	0.0129084	1.68679	up	Level 2
136	1.40_279.0610m/z	279.061	1.40228	HMDB0000884	Ribothymidine	0.0131895	1.7929	down	Level 2
137	16.07_860.5508m/z	860.551	16.075	HMDB0282132	PS(22:5(4Z,7Z,10Z,13Z,19Z)-O(16,17)/20:0)	0.0144473	1.85725	down	Level 2
138	12.34_522.2214n	284.1	12.3383	HMDB0266529	PA(2:0/5-iso PGF2VI)	0.0145446	1.98636	up	Level 2
139	7.92_188.1044n	187.097	7.91583	HMDB0059783	3-Methylsuberic acid	0.0151189	1.70789	down	Level 2
140	16.64_796.9672m/z	796.967	16.641	HMDB0004921	Ganglioside GD3 (d18:1/25:0)	0.0156187	2.2933	down	Level 2
141	7.04_1037.5666m/z	1037.57	7.04165	HMDB0012050	Ganglioside GT2 (d18:1/26:0)	0.0156483	1.97246	up	Level 2
142	12.67_381.2303m/z	381.23	12.6696	HMDB0260485	MG(5-iso PGF2VI/0:0/0:0)	0.0156743	1.65992	down	Level 2
143	0.88_180.0643n	179.057	0.876633	HMDB0000122 (D-Glucose)	glucose	0.0157052	1.72929	down	Level 2
144	17.27_920.5579m/z	920.558	17.2691	HMDB0287180	PC(20:2(11Z,14Z)/TXB2)	0.0160623	2.20246	up	Level 2
145	16.69_716.5316m/z	716.532	16.6925	HMDB0009445	PE(20:4(8Z,11Z,14Z,17Z)/P-18:0)	0.016178	2.08856	up	Level 2
146	16.06_598.3056m/z	598.306	16.0578	HMDB0288861	PC(18:1(9Z)-O(12,13)/2:0)	0.0168916	1.66642	down	Level 2
147	16.08_856.5068m/z	856.507	16.0809	HMDB0289495	PC(P-16:0/20:5(7Z,9Z,11E,13E,17Z)-3OH(5,6,15))	0.016901	1.94658	down	Level 2
148	0.69_479.3495m/z	479.35	0.688067	HMDB0241802	9-(3,4-Dimethyl-5-propylfuran-2-yl)nonanoylcarnitine	0.0170849	2.0706	down	Level 2
149	16.06_464.2859m/z	464.286	16.0578	HMDB0242082	N-Eicosapentaenoyl Tyrosine	0.017833	1.97254	down	Level 2
150	0.83_131.0821m/z	131.082	0.8252	HMDB0000214 (Ornithine)	Ornithine	0.0178841	1.68171	up	Level 2
151	16.37_581.3101m/z	581.31	16.3724	HMDB0061693	LysoPI(18:1(9Z)/0:0)	0.0179184	1.60109	down	Level 2
152	18.26_587.3515m/z	587.351	18.2587	HMDB0004932	Ganglioside GD2 (d18:1/24:0)	0.0181932	1.86628	down	Level 2
153	1.01_565.0536m/z	565.054	1.01375	HMDB0000286	Uridine diphosphate glucose	0.0196755	1.84179	down	Level 2
154	12.14_187.1352m/z	187.135	12.1382	HMDB0094656	2-Hydroxydecanoate	0.0196755	1.83927	down	Level 2
155	0.83_145.0622m/z	145.062	0.8252	HMDB0003423	D-Glutamine	0.0201094	1.92347	up	Level 2
156	14.29_273.1168m/z	273.117	14.2866	HMDB0028811	Glutaminyl-Gamma-glutamate	0.0201094	1.58748	up	Level 2
157	4.16_414.2723m/z	414.272	4.15625	HMDB0242077	N-Eicosapentaenoyl Phenylalanine	0.0202203	1.75691	down	Level 2
158	7.88_245.0507m/z	245.051	7.88155	HMDB0011631	L-3-hydroxykynurenine	0.0202203	1.86033	up	Level 2
159	7.30_148.0367m/z	148.037	7.30448	HMDB0029067	Threonylmethionine	0.0205194	1.82117	down	Level 2
160	16.85_272.6602m/z	272.66	16.8468	HMDB0241874	7-[(1R,2R,3R)-3-Hydroxy-2-[(3S)-3-hydroxyoctyl]-5-oxocyclopentyl]heptanoylcarnitine	0.0206223	1.83594	down	Level 2
161	0.69_875.2486m/z	875.249	0.688083	HMDB0001137	Hydroxymethylbilane	0.0206519	2.13644	down	Level 2
162	13.09_287.2252m/z	287.225	13.0924	HMDB0072845	MG(13:0/0:0/0:0)	0.0206519	1.90688	down	Level 2
163	18.19_514.3114m/z	514.311	18.1902	HMDB0004944	Ganglioside GM2 (d18:1/26:0)	0.0213628	2.14346	down	Level 2
164	18.50_379.2405m/z	379.24	18.4988	HMDB0264557	PA(5-iso PGF2VI/19:2(10Z,13Z))	0.0213758	1.55328	down	Level 2
165	16.62_894.5156n	459.256	16.6239	HMDB0270417	PG(PGD1/22:5(7Z,10Z,13Z,16Z,19Z))	0.0214789	1.6539	down	Level 2
166	17.89_987.4039m/z	987.404	17.8862	HMDB0010034	PIP2(16:0/16:2(9Z,12Z))	0.022101	1.61806	up	Level 2
167	0.86_165.0411m/z	165.041	0.859483	HMDB0000867 (Ribonic acid)	ribonate	0.0226709	1.74886	down	Level 2
168	15.35_468.3087m/z	468.309	15.3495	HMDB0240780	O-Linoleoylcarnitine	0.0243116	2.06412	down	Level 2
169	15.00_850.3961n	831.378	15.0008	HMDB0274853	PGP(i-12:0/22:6(5Z,8E,10Z,13Z,15E,19Z)-2OH(7S, 17S))	0.0243908	1.51193	up	Level 2
170	0.69_897.7084n	460.852	0.688067	HMDB0008547	PC(22:0/22:2(13Z,16Z))	0.0249305	1.91932	down	Level 2
171	19.01_619.2961m/z	619.296	19.0061	HMDB0266636	PA(20:4(5Z,8Z,11Z,13E)+=O(15)/8:0)	0.0251546	1.86446	down	Level 2
172	0.93_347.0626n	346.055	0.92805	HMDB0003540	3'-AMP	0.0252505	1.58846	down	Level 2
173	0.69_442.3477m/z	442.348	0.688067	HMDB0013340	3-Hydroxy-9Z-octadecenoylcarnitine	0.0254081	1.6491	up	Level 2
174	17.51_717.5243m/z	717.524	17.5091	HMDB0296007	DG(18:0/PGF1alpha/0:0)	0.0260503	2.51582	down	Level 2
175	0.77_689.3409m/z	689.341	0.773783	HMDB0116536	PGP(i-12:0/i-12:0)	0.0261247	1.54326	up	Level 2
176	11.76_262.0800n	245.077	11.7612	HMDB0028752	Aspartyl-Glutamate	0.0277013	1.53428	up	Level 2
177	5.57_460.7611m/z	460.761	5.56754	HMDB0283479	PS(22:6(4Z,7Z,10Z,13E,15E,19Z)-OH(17)/22:5(7Z,10Z,13Z,16Z,19Z))	0.0285717	1.55406	down	Level 2
178	16.64_496.2384m/z	496.238	16.641	HMDB0276783	PI(18:3(6Z,9Z,12Z)/6 keto-PGF1alpha)	0.0296919	2.4549	down	Level 2
179	16.64_191.9711m/z	191.971	16.641	HMDB0248004	Adenine monophosphate	0.0298249	1.68196	down	Level 2
180	3.72_311.8412m/z	311.841	3.7163	HMDB0270247	PG(6 keto-PGF1alpha/22:5(4Z,7Z,10Z,13Z,16Z))	0.0305383	2.45366	down	Level 2
181	18.89_844.6524m/z	844.652	18.8875	HMDB0114646	PE-NMe2(24:1(15Z)/20:3(5Z,8Z,11Z))	0.0308152	1.59395	up	Level 2
182	15.52_524.2827m/z	524.283	15.515	HMDB0011496	LysoPE(0:0/22:6(4Z,7Z,10Z,13Z,16Z,19Z))	0.0313035	1.55331	down	Level 2
183	16.13_819.3477m/z	819.348	16.1264	HMDB0001162	Heme O	0.0324008	1.58654	up	Level 2
184	16.64_891.4912n	874.488	16.641	HMDB0270668	PG(a-15:0/LTE4)	0.0324008	1.83668	down	Level 2
185	15.31_387.2179m/z	387.218	15.3093	HMDB0003128	Cortolone	0.0324984	1.79754	up	Level 2
186	1.20_130.0486m/z	130.049	1.19658	HMDB0000243 (Pyruvic acid)	pyruvate	0.0326914	2.67401	down	Level 2
187	0.86_392.0218m/z	392.022	0.859483	HMDB0001508	dADP	0.0327261	1.78367	down	Level 2
188	12.98_351.2190m/z	351.219	12.9781	44830	ent-Prostaglandin E2	0.03357	1.96047	down	Level 2
189	16.03_521.3472n	544.336	16.0295	HMDB0002815	LysoPC(18:1(9Z)/0:0)	0.0336475	1.82505	down	Level 2
190	16.64_473.3494n	496.339	16.641	HMDB0240759	(7Z,10Z,13Z,16Z,19Z)-Docosapentaenoylcarnitine	0.0349709	1.93394	down	Level 2
191	16.06_530.3165m/z	530.317	16.0578	HMDB0011481	LysoPE(0:0/20:0)	0.0350748	1.66896	down	Level 2
192	15.40_500.2824m/z	500.282	15.395	HMDB0011517	LysoPE(20:4(5Z,8Z,11Z,14Z)/0:0)	0.0355795	1.56629	up	Level 2
193	8.46_241.2019m/z	241.202	8.45865	HMDB0242086	N-Nervonoyl Asparagine	0.0355795	1.53516	up	Level 2
194	15.55_627.3480m/z	627.348	15.5493	HMDB0240260	LysoPI(20:0/0:0)	0.0363859	1.62043	down	Level 2
195	16.13_843.4820m/z	843.482	16.1264	HMDB0266165	PA(22:5(7Z,10Z,13Z,16Z,19Z)/PGF1alpha)	0.0364273	1.62522	up	Level 2
196	18.58_279.1633m/z	279.163	18.5845	GPA(10:0/14:1)	GPA(10:0/14:1)	0.0367356	1.61618	down	Level 2
197	16.86_645.3205m/z	645.321	16.8639	HMDB0266590	PA(20:3(8Z,11Z,14Z)-O(5,6)/8:0)	0.0379897	1.89738	down	Level 2
198	10.37_327.1434m/z	327.143	10.367	HMDB0256857	Prostaglandin M	0.0390846	1.64846	down	Level 2
199	17.46_311.1593m/z	311.159	17.4584	HMDB0266643	PA(8:0/18:1(12Z)-O(9S,10R))	0.0390846	2.34778	down	Level 2
200	13.14_512.3327m/z	512.333	13.1381	HMDB0241577	(11Z,14Z)-3-Icosa-11,14-dienoylcarnitine	0.0394875	1.97298	down	Level 2
201	14.96_363.2171m/z	363.217	14.9551	HMDB0003259	Dihydrocortisol	0.0395881	1.51241	down	Level 2
202	11.12_292.1228m/z	292.123	11.1155	HMDB0241872	4-(Methylsulfanyl)-2-oxobutanoylcarnitine	0.0396088	1.72428	up	Level 2
203	11.24_329.2346m/z	329.235	11.2355	HMDB0030936	5,8,12-Trihydroxy-9-octadecenoic acid	0.0396088	1.73948	down	Level 2
204	4.58_351.1586m/z	351.159	4.57907	HMDB0279169	PIP(18:2(9Z,12Z)/6 keto-PGF1alpha)	0.0396192	1.86277	down	Level 2
205	19.99_788.5428m/z	788.543	19.9917	HMDB0112544	PS(20:1(11Z)/16:1(9Z))	0.0405211	1.71336	up	Level 2
206	0.69_1157.1494n	1156.14	0.688083	HMDB0069509	TG(i-24:0/i-24:0/a-25:0)[rac]	0.0444194	1.51305	up	Level 2
207	8.75_129.0547m/z	129.055	8.75005	HMDB0000422	2-Methylglutaric acid	0.044744	1.79068	up	Level 2
208	19.24_187.6340m/z	187.634	19.2429	HMDB0240775	O-(11-Carboxyundecanoyl)carnitine	0.0455599	1.58696	up	Level 2
209	15.74_934.5205n	915.503	15.7378	HMDB0275784	PGP(i-21:0/20:5(6E,8Z,11Z,14Z,17Z)-OH(5))	0.0469312	1.53278	up	Level 2
210	18.57_286.1614m/z	286.161	18.5673	HMDB0297151	DG(8:0/5-iso PGF2VI/0:0)	0.0491642	1.77893	down	Level 2
211	0.69_1165.6334m/z	1165.63	0.688083	Ac2PIM2(18:1/18:2)	Ac2PIM2(18:1/18:2)	0.0491797	1.53149	up	Level 2
212	12.02_369.1763m/z	369.176	12.0183	HMDB0006278	5a-Dihydrotestosterone sulfate	0.0497385	2.69277	down	Level 2
213	12.57_497.2341m/z	497.234	12.5668	HMDB0266482	PA(20:3(5Z,8Z,11Z)-O(14R,15S)/2:0)	0.0513066	1.6624	up	Level 2
214	9.60_159.1037m/z	159.104	9.60137	HMDB0000486	7-Hydroxyoctanoic acid	0.0518406	1.62212	down	Level 2
215	4.29_298.0980m/z	298.098	4.29338	HMDB0001173	5-Mehtylthioadenosine	0.0532299	1.81631	down	Level 2
216	1.40_318.0793m/z	318.079	1.40228	HMDB0246218	2'-C-Methylguanosine	0.053526	1.78092	up	Level 2
217	10.26_216.1377n	215.13	10.2642	HMDB0000888	Undecanedioic acid	0.0539604	1.553	down	Level 2
218	1.45_241.1549m/z	241.155	1.4537	HMDB0094802	3-octenoylglycine	0.0552678	1.69926	down	Level 2
219	15.52_919.4390m/z	919.439	15.515	HMDB0272489	PGP(PGE1/16:1(9Z))	0.0558491	1.58422	up	Level 2
220	17.20_717.4333m/z	717.433	17.2005	HMDB0267614	PA(PGD1/i-14:0)	0.0564462	1.72551	down	Level 2
221	18.50_398.3434n	397.336	18.4976	HMDB0302983	Tetracosanedioic acid	0.0564954	1.65078	down	Level 2
222	17.27_792.5464m/z	792.546	17.2691	HMDB0296094	DG(LTE4/0:0/19:0)	0.0569588	1.83702	up	Level 2
223	0.84_114.0653m/z	114.065	0.836633	HMDB0000064	creatine	0.0575109	1.69458	down	Level 2
224	16.10_576.2721m/z	576.272	16.0981	HMDB0292982	CDP-DG(LTE4/a-17:0)	0.0583117	2.55934	down	Level 2
225	15.48_526.3169m/z	526.317	15.4807	HMDB0241611	(4Z,7Z,10Z,13Z,16Z)-19,20-Dihydroxydocosa-4,7,10,13,16-pentaenoylcarnitine	0.0603008	1.63985	down	Level 2
226	16.38_528.3139m/z	528.314	16.3835	HMDB0011493	LysoPE(0:0/22:4(7Z,10Z,13Z,16Z))	0.0609377	1.65658	up	Level 2
227	0.83_174.0889m/z	174.089	0.8252	HMDB0000904	Citrulline	0.0616486	1.52461	up	Level 2
228	1.20_135.0258m/z	135.026	1.19658	HMDB0258738	Taurine glutamate	0.0620473	1.90441	down	Level 2
229	1.18_123.0540m/z	123.054	1.17945	HMDB0002271	Imidazole propionate	0.0625221	1.7495	down	Level 2
230	7.92_125.0976m/z	125.098	7.91583	HMDB0000482	(Caprylic acid ) Octanoic acid (C8)	0.0645726	1.67012	down	Level 2
231	17.51_351.1894m/z	351.189	17.5091	HMDB0028703	Arginylarginine	0.0648613	1.62443	down	Level 2
232	14.80_417.2868m/z	417.287	14.8008	HMDB0010331	Palmitoyl glucuronide	0.065287	2.50433	down	Level 2
233	15.99_590.3499m/z	590.35	15.9892	HMDB0256378	2-O-Glutaroyl-1-O-palmitoyl-sn-glycero-3-phosphocholine	0.0655641	1.57452	down	Level 2
234	18.70_943.6718m/z	943.672	18.7046	HMDB0284536	PE(24:0/PGD1)	0.069073	1.59858	down	Level 2
235	6.16_180.0671m/z	180.067	6.15605	HMDB0000158	Tyrosine	0.06976	1.56595	down	Level 2
236	6.16_225.0643n	224.057	6.15605	HMDB0060026	Vanilloylglycine	0.0703372	1.58666	down	Level 2
237	17.60_676.3846m/z	676.385	17.5956	HMDB0011895	Ganglioside GM2 (d18:0/14:0)	0.0715231	1.58034	down	Level 2
238	17.34_535.7960m/z	535.796	17.3384	HMDB0116061	CDP-DG(18:2(9Z,11Z)/i-21:0)	0.0716976	1.75362	down	Level 2
239	15.34_501.2133m/z	501.213	15.3436	HMDB0010338	11-Oxo-androsterone glucuronide	0.0744558	1.56302	down	Level 2
240	8.60_399.2276m/z	399.228	8.59577	HMDB0007005	CPA(18:1(11Z)/0:0)	0.0748922	2.45316	up	Level 2
241	12.55_464.3040m/z	464.304	12.5496	HMDB0240607	Glycohyocholic acid	0.0787665	2.05693	down	Level 2
242	0.84_261.0391m/z	261.039	0.836633	HMDB0000645	Galactose 1-phosphate	0.0790997	2.7333	down	Level 2
243	0.69_820.7467n	422.372	0.688067	HMDB0104811	TG(i-16:0/i-21:0/i-12:0)	0.0799405	1.73131	down	Level 2
244	1.96_164.0472n	165.054	1.96222	HMDB0000205	phenylpyruvate	0.0808546	1.88686	down	Level 2
245	7.49_261.1366m/z	261.137	7.48732	HMDB0242104	Phenacetyl-carnitine	0.084723	1.56616	down	Level 2
246	15.77_552.3347m/z	552.335	15.7721	HMDB0242377	Cholyltyrosine	0.0858931	1.52713	down	Level 2
247	0.69_931.6660n	466.84	0.688067	HMDB0288774	PC(24:1(15Z)/22:6(5Z,7Z,10Z,13Z,16Z,19Z)-OH(4))	0.0864851	1.60772	down	Level 2
248	16.31_839.5752n	820.557	16.3149	HMDB0286488	PC(20:4(6E,8Z,11Z,13E)-2OH(5S,15S)/18:1(9Z))	0.087408	1.59251	down	Level 2
249	0.84_171.0077m/z	171.008	0.84235	HMDB0000126	Glycerol 3-phosphate	0.0914864	1.68135	up	Level 2
250	0.94_348.0694m/z	348.069	0.939467	HMDB0245974	3-Phosphoadenosine	0.0924936	1.87964	down	Level 2
251	0.69_443.3465m/z	443.347	0.688067	HMDB0061641	3-hydroxypentadecanoyl carnitine	0.0946015	1.57745	up	Level 2
252	17.70_281.6577m/z	281.658	17.6985	HMDB0243972	1-Nonadecanoyl-glycero-3-phosphoserine	0.0960464	1.61678	down	Level 2
253	6.61_166.0502m/z	166.05	6.60742	HMDB0004089	N-formylanthranilic acid	0.0962251	1.56244	down	Level 2

## Sheet: Table S6
Table S6: Metabolite Set Enrichment Analysis (MSEA) Performed by Chemical Class Enrichment Analysis comparing GA-1 Patients vs. Controls. Details of chemical similarity enrichment analysis, identifying metabolite classes significantly overrepresented among the dysregulated metabolites in GA-1. For each class, the total number of metabolites in the background set, expected count under the null hyp…
Main Class	Total	Expected	Hits	Raw p	Holm p	FDR	Hit List
Carboxylic acids and derivatives	3740	2.11	22	2.62e-16	1.25e-13	1.25e-13	L-Tyrosine; Ornithine; Deoxypyridinoline; Hydroxyphenylacetylglycine; Lisinopril; N-Acetylserine; Oxidized glutathione; D-Glutamine; Ophthalmic acid; N-Acetylasparagine; L-Aspartyl-4-phosphate; Dynorphin B (6-9); S-(9-hydroxy-PGA2)-glutathione; Beta-Citryl-L-glutamic acid; N-Undecanoylglycine; Quinapril; Edetic Acid; Aspartyl-Glutamate; Glutaminyl-Gamma-glutamate; Glutamylglutamine; Glutamyl-Gamm…
Sphingolipids	629	0.354	8	3.43e-09	1.63e-06	8.15e-07	Ganglioside GM1 (18:1/22:0); Ganglioside GD3 (d18:1/25:0); Ganglioside GD2 (d18:1/24:0); Ganglioside GM2 (d18:1/26:0); Ganglioside GD2 (d18:1/23:0); Ganglioside GM2 (d18:0/14:0); Ganglioside GM3 (d18:0/12:0); Ganglioside GT2 (d18:1/26:0)
Purine nucleotides	134	0.0754	5	1.63e-08	7.73e-06	2.59e-06	ADP; Guanosine monophosphate; dADP; dIDP; 2'-Deoxyinosine triphosphate
Hydroxy acids and derivatives	116	0.0653	4	6.49e-07	0.000307	7.73e-05	Malic acid; 3-Hydroxysebacic acid; 3-Hydroxydodecanedioic acid; Galactonic acid; D-2-Hydroxyglutaric acid; 3-Hydroxyisoheptanoic acid;
Fatty Acyls	4680	2.64	13	2.66e-06	0.00125	0.000253	2-Methylglutaric acid; Octadecanedioic acid; Undecanedioic acid; 1,11-Undecanedicarboxylic acid; Isoglobotriaose; CPA(18:2(9Z,12Z)/0:0); Palmitoyl glucuronide; 3-Hydroxy-9Z-octadecenoylcarnitine; 5,8,12-Trihydroxy-9-octadecenoic acid; 3-Methylsuberic acid; 3-hydroxypentadecanoyl carnitine; 2(R)-hydroxydocosanoic acid; 2-Hydroxydecanoate
Ribonucleoside 3'-phosphates	9	0.00506	2	1.13e-05	0.00531	0.000894	3'-AMP; Guanosine 3'-monophosphate
Keto acids and derivatives	114	0.0641	3	3.99e-05	0.0187	0.00271	Pyruvic acid; 3-Oxodecanoic acid; 3-Oxododecanoic acid
Organooxygen compounds	3160	1.78	9	8.01e-05	0.0376	0.00477	Cytidine triphosphate; D-Glucose; D-Ribose; Galactose 1-phosphate; Ribonic acid; N-Acetyl-glucosamine 1-phosphate; Mannitol 1-phosphate; D-Glucuronic acid 1-phosphate; L-3-Hydroxykynurenine
Pyrimidine nucleotides	77	0.0433	2	0.000894	0.418	0.0473	Cytidine monophosphate; Uridine diphosphate glucose
Pyrimidine nucleosides	87	0.049	2	0.00114	0.532	0.0542	Uridine; Ribothymidine
Tetrapyrroles and derivatives	103	0.058	2	0.00159	0.74	0.0688	Hydroxymethylbilane; Heme O
Steroid conjugates	4	0.00225	1	0.00225	1	0.0892	16alpha-Hydroxy DHEA 3-sulfate
Steroids and steroid derivatives	2040	1.15	5	0.00611	1	0.224	Glycochenodeoxycholate-3-sulfate; Testosterone sulfate; Cortolone; Dihydrocortisol; 5a-Dihydrotestosterone sulfate
Organonitrogen compounds	618	0.348	2	0.0478	1	1	L-Carnitine; Phosphorylcholine
Organic phosphoric acids and derivatives	93	0.0523	1	0.051	1	1	Phosphoglycolic acid
Pteridines and derivatives	100	0.0563	1	0.0547	1	1	L-Threoneopterin
Purine nucleosides	121	0.0681	1	0.0659	1	1	Inosine
Azoles	462	0.26	1	0.229	1	1	Imidazolepropionic acid
Glycerophospholipids	40000	22.5	26	0.239	1	1	Glycerol 3-phosphate; LysoPC(18:1/0:0); CPA(18:1(11Z)/0:0); LysoPA(0:0/16:0); LysoPA(0:0/18:0); PC(15:0/20:2(11Z,14Z)); PC(22:0/22:2(13Z,16Z)); PE(18:0/18:4(6Z,9Z,12Z,15Z)); PE(20:0/18:1(11Z)); PE(20:4(8Z,11Z,14Z,17Z)/P-18:0); PE(22:4(7Z,10Z,13Z,16Z)/22:5(7Z,10Z,13Z,16Z,19Z)); PIP2(16:0/16:2(9Z,12Z)); LysoPC(14:0/0:0); LysoPC(15:0/0:0); LysoPC(18:3(6Z,9Z,12Z)/0:0); LysoPE(0:0/16:0); LysoPE(0:0/18…
Benzene and substituted derivatives	3050	1.72	3	0.247	1	1	Phenylpyruvic acid; Formylanthranilic acid; Vanilloylglycine
Glycerolipids	42900	24.1	4	1	1	1	11-Oxo-androsterone glucuronide; MG(P-18:0/0:0/0:0); MG(0:0/15:0/0:0); MG(15:0/0:0/0:0)

## Sheet: Table S7
Table S7: Metabolite Set Enrichment Analysis (MSEA) Performed by Chemical Sub-Class Enrichment Analysis comparing GA-1 Patients vs. Controls. Details of chemical similarity enrichment analysis, identifying metabolite sub-classes significantly overrepresented among the dysregulated metabolites in GA-1. For each class, the total number of metabolites in the background set, expected count under the …
Pathway	Total	Expected	Hits	Raw p	-log10(p)	Holm adjust	FDR	Impact
Phosphatidylcholine Biosynthesis	18	0.55302	4	0.0016549	2.7812	0.16384	0.091635	0.17073
Amino Sugar Metabolism	31	0.95243	5	0.0018948	2.7224	0.18569	0.091635	0.13942
Cardiolipin Biosynthesis	11	0.33796	3	0.0036716	2.4351	0.35615	0.091635	0.2987
Urea Cycle	23	0.70664	4	0.0042971	2.3668	0.41252	0.091635	0.1543
Pyrimidine Metabolism	54	1.6591	6	0.004628	2.3346	0.43966	0.091635	0.19846
Phosphatidylethanolamine Biosynthesis	13	0.39941	3	0.0061027	2.2145	0.57366	0.10069	0
Lactose Synthesis	14	0.43013	3	0.0076061	2.1188	0.70736	0.10757	0
Glutamate Metabolism	45	1.3826	5	0.010024	1.999	0.92219	0.12344	0.13134
Nucleotide Sugars Metabolism	16	0.49158	3	0.011222	1.9499	1	0.12344	0.51724
Pantothenate and CoA Biosynthesis	19	0.58375	3	0.018239	1.739	1	0.18056	0
Ammonia Recycling	25	0.76809	3	0.03821	1.4178	1	0.3206	0.17281
Purine Metabolism	63	1.9356	5	0.038861	1.4105	1	0.3206	0.071092
Beta Oxidation of Very Long Chain Fatty Acids	13	0.39941	2	0.057735	1.2386	1	0.40893	0.049458
Galactose Metabolism	31	0.95243	3	0.065956	1.1807	1	0.40893	0.024845
Phosphatidylinositol Phosphate Metabolism	14	0.43013	2	0.06609	1.1799	1	0.40893	0.43089
Alanine Metabolism	14	0.43013	2	0.06609	1.1799	1	0.40893	1
Mitochondrial Electron Transport Chain	15	0.46085	2	0.074825	1.126	1	0.43575	0.07878
Sphingolipid Metabolism	36	1.106	3	0.094521	1.0245	1	0.51986	0.070252
Transfer of Acetyl Groups into Mitochondria	18	0.55302	2	0.10302	0.98706	1	0.53681	0.10553
Glutathione Metabolism	19	0.58375	2	0.113	0.94692	1	0.55935	0.05178
Glycolysis	20	0.61447	2	0.12322	0.90932	1	0.58089	0.095142
Oxidation of Branched Chain Fatty Acids	22	0.67592	2	0.14431	0.84071	1	0.59331	0
Glycerolipid Metabolism	23	0.70664	2	0.15513	0.80931	1	0.59331	0.22587
Phospholipid Biosynthesis	25	0.76809	2	0.17723	0.75146	1	0.59331	0.14183
Phenylalanine and Tyrosine Metabolism	25	0.76809	2	0.17723	0.75146	1	0.59331	0.22124
Arginine and Proline Metabolism	48	1.4747	3	0.17926	0.74652	1	0.59331	0.094502
Warburg Effect	49	1.5055	3	0.18712	0.72787	1	0.59331	0.078051
Citric Acid Cycle	26	0.79881	2	0.18848	0.72474	1	0.59331	0
Starch and Sucrose Metabolism	26	0.79881	2	0.18848	0.72474	1	0.59331	0.13959
Glycine and Serine Metabolism	50	1.5362	3	0.19509	0.70978	1	0.59331	0.00556
Pyruvaldehyde Degradation	7	0.21506	1	0.19676	0.70607	1	0.59331	0
Pentose Phosphate Pathway	27	0.82953	2	0.19982	0.69935	1	0.59331	0
Phenylacetate Metabolism	8	0.24579	1	0.22161	0.65441	1	0.59331	0
Glycerol Phosphate Shuttle	8	0.24579	1	0.22161	0.65441	1	0.59331	0.33333
Gluconeogenesis	30	0.9217	2	0.23434	0.63015	1	0.59331	0.013167
Tryptophan Metabolism	55	1.6898	3	0.23611	0.62688	1	0.59331	0.026451
Thiamine Metabolism	9	0.27651	1	0.24572	0.60957	1	0.59331	0
Lactose Degradation	9	0.27651	1	0.24572	0.60957	1	0.59331	0
Glucose-Alanine Cycle	9	0.27651	1	0.24572	0.60957	1	0.59331	0.1875
De Novo Triacylglycerol Biosynthesis	9	0.27651	1	0.24572	0.60957	1	0.59331	0.2
Nicotinate and Nicotinamide Metabolism	32	0.98315	2	0.2576	0.58906	1	0.60719	0
Fatty Acid Biosynthesis	33	1.0139	2	0.26926	0.56983	1	0.61992	0.1036
Aspartate Metabolism	34	1.0446	2	0.28093	0.5514	1	0.63209	0
Trehalose Degradation	11	0.33796	1	0.29178	0.53495	1	0.64191	0.21053
Porphyrin Metabolism	36	1.106	2	0.30425	0.51678	1	0.65479	0.1163
Pyruvate Metabolism	37	1.1368	2	0.31587	0.50049	1	0.66535	0.07936
Threonine and 2-Oxobutanoate Degradation	13	0.39941	1	0.33511	0.47481	1	0.69117	0
Catecholamine Biosynthesis	14	0.43013	1	0.35581	0.44878	1	0.7045	0
Riboflavin Metabolism	14	0.43013	1	0.35581	0.44878	1	0.7045	0
Carnitine Synthesis	16	0.49158	1	0.39534	0.40303	1	0.75267	0
Plasmalogen Synthesis	16	0.49158	1	0.39534	0.40303	1	0.75267	0
Sulfate/Sulfite Metabolism	19	0.58375	1	0.45028	0.34652	1	0.82551	0
Phytanic Acid Peroxisomal Oxidation	19	0.58375	1	0.45028	0.34652	1	0.82551	0
Inositol Phosphate Metabolism	22	0.67592	1	0.50037	0.30071	1	0.90066	0.14523
Androstenedione Metabolism	23	0.70664	1	0.51606	0.2873	1	0.90683	0
Folate Metabolism	24	0.73736	1	0.53127	0.27468	1	0.90683	0
Mitochondrial Beta-Oxidation of Long Chain Saturated Fatty Acids	24	0.73736	1	0.53127	0.27468	1	0.90683	0
Bile Acid Biosynthesis	59	1.8127	2	0.55177	0.25824	1	0.92586	0.027792
Selenoamino Acid Metabolism	28	0.86026	1	0.58764	0.23089	1	0.93782	0
Fructose and Mannose Degradation	28	0.86026	1	0.58764	0.23089	1	0.93782	0
Inositol Metabolism	28	0.86026	1	0.58764	0.23089	1	0.93782	0.11449
Androgen and Estrogen Metabolism	29	0.89098	1	0.60067	0.22137	1	0.93782	0.043525
Arachidonic Acid Metabolism	65	1.997	2	0.60627	0.21734	1	0.93782	0
Histidine Metabolism	35	1.0753	1	0.67088	0.17336	1	1	0
Propanoate Metabolism	36	1.106	1	0.68135	0.16663	1	1	0
Fatty Acid Metabolism	40	1.2289	1	0.72012	0.1426	1	1	0
Steroidogenesis	42	1.2904	1	0.73775	0.13209	1	1	0.00026261
Steroid Biosynthesis	43	1.3211	1	0.74616	0.12717	1	1	0
Valine, Leucine and Isoleucine Degradation	51	1.5669	1	0.80465	0.094396	1	1	0
Tyrosine Metabolism	55	1.6898	1	0.82877	0.081568	1	1	0

## Sheet: Table S8
Table S8: Pathway Enrichment Analysis comparing GA-1 Patients vs. Controls. Details of actual number of significant hits, raw p-values, Holm-adjusted p-values, and false discovery rate FDR-adjusted p-values are reported. Significant pathway enrichment was considered at p FDR-adjusted p < 0.1
Main Class	Total	Expected	Hits	Raw p	Holm p	FDR	Hit List
Amino acids, peptides, and analogues	3220	1.79	22	8.25e-18	7.35e-15	7.35e-15	Creatine; L-Tyrosine; Ornithine; Deoxypyridinoline; Citrulline; N-Acetylserine; Oxidized glutathione; D-Glutamine; Ophthalmic acid; N-Acetylasparagine; S-(9-hydroxy-PGA2)-glutathione; N-Undecanoylglycine; Arginylarginine; Aspartyl-Glutamate; Glutaminyl-Gamma-glutamate; Histidylglycine; Threonylmethionine; Tyrosyl-Tyrosine; gamma-Glutamylserine; DL-Glutamate; S-(1,2-Dichlorovinyl)glutathione; 3-oc…
Glycerophosphoethanolamines	3080	1.71	14	2.18e-09	1.94e-06	9.7e-07	PE(18:0/18:4(6Z,9Z,12Z,15Z)); PE(20:0/18:1(11Z)); PE(20:4(8Z,11Z,14Z,17Z)/P-18:0); PE(22:4(7Z,10Z,13Z,16Z)/22:5(7Z,10Z,13Z,16Z,19Z)); LysoPE(0:0/16:0); LysoPE(0:0/18:1(11Z)); LysoPE(0:0/20:0); LysoPE(0:0/22:1(13Z)); LysoPE(0:0/22:2(13Z,16Z)); LysoPE(0:0/22:4(7Z,10Z,13Z,16Z)); LysoPE(0:0/22:6(4Z,7Z,10Z,13Z,16Z,19Z)); LysoPE(0:0/24:1(15Z)); LysoPE(20:4(5Z,8Z,11Z,14Z)/0:0); LysoPE(22:4(7Z,10Z,13Z,16…
Glycosphingolipids	483	0.268	7	1.25e-08	1.11e-05	3.71e-06	Ganglioside GM1 (18:1/22:0); Ganglioside GD3 (d18:1/25:0); Ganglioside GD2 (d18:1/24:0); Ganglioside GD2 (d18:1/23:0); Ganglioside GM2 (d18:0/14:0); Ganglioside GM3 (d18:0/12:0); Ganglioside GT2 (d18:1/26:0)
Fatty acids and conjugates	941	0.522	8	6.7e-08	5.95e-05	1.49e-05	2-Methylglutaric acid; Octadecanedioic acid; Undecanedioic acid; 1,11-Undecanedicarboxylic acid; 5,8,12-Trihydroxy-9-octadecenoic acid; 3-Methylsuberic acid; 2(R)-hydroxydocosanoic acid; 2-Hydroxydecanoate
Purine deoxyribonucleotides	20	0.0111	3	1.88e-07	0.000167	3.35e-05	dADP; dIDP; 2'-Deoxyinosine triphosphate
Pyrimidine ribonucleosides	5	0.00277	2	3.04e-06	0.00269	0.000436	Uridine;Ribothymidine
Carbohydrates and carbohydrate conjugates	1600	0.885	8	3.43e-06	0.00303	0.000436	Cytidine triphosphate; D-Glucose; D-Ribose; Galactose 1-phosphate; Ribonic acid; N-Acetyl-glucosamine 1-phosphate; Mannitol 1-phosphate; D-Glucuronic acid 1-phosphate
Medium-chain hydroxy acids and derivatives	62	0.0344	3	6.13e-06	0.00541	0.000682	3-Hydroxysebacic acid; 7-Hydroxyoctanoic acid; Galactonic acid
Purine ribonucleoside monophosphates	9	0.00499	2	1.09e-05	0.00965	0.00108	3'-AMP; Guanosine 3'-monophosphate
Glycerophosphocholines	1350	0.747	6	0.000114	0.101	0.0102	LysoPC(18:1/0:0); PC(15:0/20:2(11Z,14Z)); PC(22:0/22:2(13Z,16Z)); LysoPC(14:0/0:0); LysoPC(15:0/0:0); LysoPC(18:3(6Z,9Z,12Z)/0:0)
Medium-chain keto acids and derivatives	41	0.0227	2	0.000246	0.217	0.0199	3-Oxodecanoic acid; 3-Oxododecanoic acid
Sulfated steroids	45	0.025	2	0.000297	0.261	0.022	Testosterone sulfate; 5a-Dihydrotestosterone sulfate
Quaternary ammonium salts	59	0.0327	2	0.000511	0.449	0.035	L-Carnitine; Phosphorylcholine
Purine ribonucleotides	82	0.0455	2	0.000983	0.862	0.0625	ADP; Guanosine monophosphate
Monoradylglycerols	105	0.0582	2	0.0016	1	0.0951	MG(0:0/15:0/0:0); MG(15:0/0:0/0:0)
Hydroxysteroids	118	0.0654	2	0.00202	1	0.112	Cortolone; Dihydrocortisol
Short-chain hydroxy acids and derivatives	5	0.00277	1	0.00277	1	0.145	D-2-Hydroxyglutaric acid
Fatty acyl glycosides	168	0.0932	2	0.00403	1	0.199	Isoglobotriaose; Palmitoyl glucuronide
Alpha-keto acids and derivatives	10	0.00555	1	0.00553	1	0.259	Pyruvic acid
Glycerophosphates	1290	0.714	4	0.00592	1	0.263	Glycerol 3-phosphate; CPA(18:1(11Z)/0:0); LysoPA(0:0/16:0); LysoPA(0:0/18:0)
Metallotetrapyrroles	17	0.00943	1	0.00939	1	0.398	Heme O
Phenylpyruvic acid derivatives	18	0.00998	1	0.00994	1	0.402	Phenylpyruvic acid
Pyrimidine ribonucleotides	26	0.0144	1	0.0143	1	0.554	Cytidine monophosphate
Pyrimidine nucleotide sugars	30	0.0166	1	0.0165	1	0.612	Uridine diphosphate glucose
Ceramides	56	0.0311	1	0.0306	1	1	Ganglioside GM2 (d18:1/26:0)
Pterins and derivatives	77	0.0427	1	0.0418	1	1	L-Threoneopterin

## Sheet: Table S9
Table S9: Variable Importance Plot and Contribution to Discrimination. A variable plot depicting the top 15 metabolites discriminating GA-1 patients vs Control
Compound	m/z	Retention time (min)	Chromatographic peak width (min)	Accepted Compound ID	Accepted Description	Adducts	Score	Fragmentation Score	Mass Error (ppm)	Isotope Similarity	MSI Level
0.69_577.8143m/z	577.814	0.688083	0.119983	HMDB0293188	CDP-DG(PGJ2/a-25:0)	M-2H	28.2	1.37	11.8808	52.1944	level 2
0.69_841.7327m/z	841.733	0.688083	0.0685667	HMDB0043426	TG(15:0/18:3(6Z,9Z,12Z)/18:0)	M-H	29.9	0	4.30158	54.5433	level 2
0.69_902.2179m/z	902.218	0.688083	0.0685667	HMDB0300588	6-Methylnonanoyl-CoA	M-H2O-H	25.6	0	-16.5228	44.7442	level 2
0.76_154.9748m/z	154.975	0.75665	0.154267	HMDB0000816	Phosphoglycolic acid	M-H	39.2	1.81	-1.66111	96.4316	level 2
0.88_491.9781n	472.96	0.876633	0.302817	HMDB0003537	2'-Deoxyinosine triphosphate	M-H2O-H, M-H, M+Na-2H	32.4	0	-13.6852	76.5724	level 2
0.94_147.0526n	189.086	0.939467	0.514233	HMDB0002931	N-Acetylserine	M+H-2H2O, M+ACN+H	41	12.8	-3.63506	96.5488	level 2
10.86_367.1597m/z	367.16	10.8641	0.525667	HMDB0002833	Testosterone sulfate	M-H	37.3	0	3.27952	90.1608	level 2
11.12_411.1869m/z	411.187	11.1155	0.508517	HMDB0000569	Deoxypyridinoline	M-H	37.5	0	-3.83229	92.0242	level 2
16.25_544.2734m/z	544.273	16.2463	1.27415	HMDB0240603	LysoPS(18:1(9Z)/0:0)	M+Na-2H	35.7	0	14.7905	93.916	level 2
16.66_324.0619m/z	324.062	16.6582	0.154333	HMDB0000095	Cytidine monophosphate	M+H	36	1.71	8.60542	88.0069	level 2
16.66_673.4964m/z	673.496	16.6582	0.205767	HMDB0295955	DG(18:0/20:5(7Z,9Z,11E,13E,17Z)-3OH(5,6,15)/0:0)	M+H-H2O	37.5	12.7	-10.6804	86.5101	level 2
17.27_920.5579m/z	920.558	17.2691	0.4114	HMDB0287180	PC(20:2(11Z,14Z)/TXB2)	M+Na-2H	50.1	70.1	-6.11742	87.2713	level 2
7.04_1037.5666m/z	1037.57	7.04165	0.2514	HMDB0012050	Ganglioside GT2 (d18:1/26:0)	M-2H	55.5	94.6	1.52122	84.8909	level 2
7.88_245.0507m/z	245.051	7.88155	0.319967	CSID11318	L-3-hydroxykynurenine	M+Na-2H	37.1	8.38	-16.5721	94.2168	level 2
8.97_383.1542m/z	383.154	8.97287	0.371383	HMDB0062544	16alpha-Hydroxy DHEA 3-sulfate	M-H	37.8	0	2.10683	91.3549	level 2
